# Supplementary material for: Three Closely Related Spodoptera Species Similarly Affect Gene Expression and Phytohormone Levels but Differentially Induce Volatile Emissions in Maize
Source: Plant Cell Environ. 2026 Jan 19;49(5):2394–412. doi: 10.1111/pce.70389 (PMC13051760; doi:10.1111/pce.70389)
Supplement: Supplementary file 3 — Table S1: Summary of RNA sequencing and mapping using the maize genome as the reference. [file PCE-49-2394-s003.xlsx]

## Sheet: Sheet1
Table S1 Summary of RNA sequencing and mapping using the maize genome as the reference. The numerical values 1, 2, 3 indicate the different biological replicates.
Sample ID	Raw reads	Clean reads	Raw bases (G)	Clean bases (G)	Error rate (%)	Q20 (%)	Q30 (%)	GC content (%)	Total reads	Total mapped reads	Total mapping rate	Uniquely mapped reads	Uniquely mapping rate	Multiple mapped reads	Multiple mapping rate
C-1	35810060	35082918	10.7	10.5	0.03	97.6	93.41	56.14	70165836	59637855	0.85	54773526	0.7806	4864329	0.0693
C-2	28035081	27507742	8.4	8.3	0.03	97.45	93.05	56.08	55015484	46004655	0.8362	41730977	0.7585	4273678	0.0777
C-3	28807892	28110778	8.6	8.4	0.03	97.63	93.44	56.29	56221556	46976706	0.8356	42304017	0.7525	4672689	0.0831
MD-1	23909532	23387825	7.2	7	0.03	97.55	93.37	56.47	46775650	39201309	0.8381	35648703	0.7621	3552606	0.0759
MD-2	24371935	23841379	7.3	7.2	0.03	97.76	93.82	55.87	47682758	40220876	0.8435	36757899	0.7709	3462977	0.0726
MD-3	19741648	19295293	5.9	5.8	0.03	97.66	93.53	56.3	38590586	34666383	0.8983	32818523	0.8504	1847860	0.0479
MD-Sf-1	22810294	22348003	6.8	6.7	0.03	97.76	93.77	56.99	44696006	37866769	0.8472	34690613	0.7761	3176156	0.0711
MD-Sf-2	20406461	19985529	6.1	6	0.03	97.65	93.49	55.89	39971058	33885647	0.8478	31077685	0.7775	2807962	0.0702
MD-Sf-3	32073865	31412671	9.6	9.4	0.03	97.59	93.38	55.48	62825342	53341897	0.8491	48933719	0.7789	4408178	0.0702
MD-Se-1	21588319	21208433	6.5	6.4	0.03	97.76	93.73	56.87	42416866	36365302	0.8573	33780739	0.7964	2584563	0.0609
MD-Se-2	24908088	24620595	7.5	7.4	0.03	97.93	94.07	56.01	49241190	42085505	0.8547	39021737	0.7925	3063768	0.0622
MD-Se-3	19298178	18734760	5.8	5.6	0.03	97.53	93.21	55.74	37469520	31474456	0.84	28665122	0.765	2809334	0.075
MD-Sl-1	27763401	27169470	8.3	8.2	0.03	97.59	93.4	56.38	54338940	45895665	0.8446	42003600	0.773	3892065	0.0716
MD-Sl-2	27995080	27401843	8.4	8.2	0.03	97.69	93.54	56.2	54803686	47091650	0.8593	43842470	0.8	3249180	0.0593
MD-Sl-3	26940465	26385082	8.1	7.9	0.03	97.51	93.19	55.69	52770164	44374776	0.8409	40405035	0.7657	3969741	0.0752
I-W-1	28979755	28491506	8.7	8.5	0.02	98.16	94.73	57.01	56983012	49909279	0.8759	46335356	0.8131	3573923	0.0627
I-W-2	27809014	27285722	8.3	8.2	0.03	97.57	93.31	56.25	54571444	45973980	0.8425	42424688	0.7774	3549292	0.065
I-W-3	21382424	20948463	6.4	6.3	0.03	97.28	92.67	56.22	41896926	35216523	0.8406	32161992	0.7676	3054531	0.0729
I-Sf-1	25171817	24945922	7.6	7.5	0.02	98.21	94.79	55.02	49891844	43913946	0.8802	41393458	0.8297	2520488	0.0505
I-Sf-2	25010925	24501321	7.5	7.4	0.03	97.54	93.3	55.57	49002642	41341847	0.8437	38458239	0.7848	2883608	0.0588
I-Sf-3	24770799	24210349	7.4	7.3	0.03	97.46	93.08	56.24	48420698	40972561	0.8462	37985747	0.7845	2986814	0.0617
I-Se-1	20418359	19961580	6.1	6	0.02	98.15	94.65	56.19	39923160	34903081	0.8743	32789338	0.8213	2113743	0.0529
I-Se-2	20864828	20330416	6.3	6.1	0.03	97.25	92.63	55.68	40660832	34457229	0.8474	32138981	0.7904	2318248	0.057
I-Se-3	27187684	26623595	8.2	8	0.03	97.67	93.55	56.15	53247190	45376018	0.8522	42226787	0.793	3149231	0.0591
I-Sl-1	29007613	28630722	8.7	8.6	0.02	98.19	94.76	56.45	57261444	50301075	0.8784	47208019	0.8244	3093056	0.054
I-Sl-2	28088942	27534967	8.4	8.3	0.03	97.34	92.81	55.96	55069934	45726126	0.8303	41634521	0.756	4091605	0.0743
I-Sl-3	29911413	29222822	9	8.8	0.03	97.7	93.63	56.07	58445644	49770061	0.8516	46197508	0.7904	3572553	0.0611
(1) Sample ID: The names of samples.
(2) Raw reads: The original sequencing reads counts.
(3) Clean reads: Number of reads after filtering.
(4) Raw bases: Base number of raw data. Raw reads number multiply read length, saved in G unit.
(5) Clean bases: Base number of clean data. Clean reads number multiply read length, saved in G unit.
(6) Error rate: Base error rate of whole sequencing.
(7) Q20: Percentages of bases whose correct base recognition rates are greater than 99% in total bases.
(8) Q30: Percentages of bases whose correct base recognition rates are greater than 99.9% in total bases.
(9) GC content: Percentages of G and C base numbers in total bases.
(10) Total reads: Total clean reads used for analysis.
(11) Total mapped reads: Total number of reads that can be mapped to the reference genome.
(12) Total mapping rate: Percentages of mapped reads in total reads.
(13) Uniquely mapped reads: Number of reads that can be mapped on single position of the reference genome.
(14) Uniquely mapping rate: Percentages of uniquely mapped reads in total reads.
(15) Multiple mapped reads: Number of reads that can be mapped to multiple sites in the reference genome.
(16) Multiple mapping rate: Percentages of multiple mapped reads in total reads.
