# Supplementary material for: Three Closely Related Spodoptera Species Similarly Affect Gene Expression and Phytohormone Levels but Differentially Induce Volatile Emissions in Maize
Source: Plant Cell Environ. 2026 Jan 19;49(5):2394–412. doi: 10.1111/pce.70389 (PMC13051760; doi:10.1111/pce.70389)
Supplement: Supplementary file 4 — Table S2: Summary statistics for Figure 2. [file PCE-49-2394-s009.xlsx]

## Sheet: Sheet1
Table S2 Summary statistics for Figure 2.
Powered partial least squares - discriminant analysis (PPLS-DA).
Analysis	Total variation	mis-classifications	Permutations	CER	P-value
All treatments	63.4	20.9±1.2	1000	0.82963	0.2038
MD+OS	28.9	10.4±0.7	1000	0.743333	0.3676
OS Incubation	83.8	8.8±1.3	1000	0.656667	0.0839
Spodoptera frugiperda	83.4	1.4±0.5	1000	0.272222	0.007
Spodoptera exigua	83.6	2.8±0.9	1000	0.294444	0.014
Spodoptera littoralis	76.2	1.6±0.5	1000	0.272222	0.02
