# Supplementary material for: Three Closely Related Spodoptera Species Similarly Affect Gene Expression and Phytohormone Levels but Differentially Induce Volatile Emissions in Maize
Source: Plant Cell Environ. 2026 Jan 19;49(5):2394–412. doi: 10.1111/pce.70389 (PMC13051760; doi:10.1111/pce.70389)
Supplement: Supplementary file 5 — Table S3: Gene descriptions of top and bottom loadings of first principal component (PC1) and second principal component (PC2). [file PCE-49-2394-s001.xlsx]

## Sheet: All treatments
Table S3 Gene descriptions of top and bottom loadings of first principal component (PC1) and second principal component (PC2). Loadings of each PCA plots are shown in different sheets.
Loadings of Figure 2A (All treatments)
Top loadings PC1
Gene ID	Name	Funtion	Uniprot description
Zm00001d037894	Dehydrin DHN1	Stress response, response to water deprivation	GO annotations: Biological Process: cold acclimation; response to abscisic acid; response to water deprivation.
Zm00001d021666	isocitrate lyase1	Carbohydrate metabolism. Gene Product: isocitrate lyase. Pathway: glyoxylate cycle	Function: Involved in storage lipid mobilization during the growth of higher plant seedling. Cofactor: Mg2+, Mn2+. Pathway: Carbohydrate metabolism; glyoxylate cycle; (S)-malate from isocitrate: step 1/2.
Zm00001d034382	rRNA N-glycosidase	Transcription regulation	Function: Catalytic Activity: Endohydrolysis of the N-glycosidic bond at one specific adenosine on the 28S rRNA. GO annotations: Molecular Function: rRNA N-glycosylase activity; toxin activity. Biological Process:defense response; negative regulation of translation.
Zm00001d004921	benzoxazinone synthesis14	Defense response. Gene Product: DIMBOA-glucoside O-methyltransferase. Description: encodes an O-methyltransferase that converts DIM2BOA-Glc to HDM2BOA-Glc.	GO annotations: Molecular Function: O-methyltransferase activity; protein dimerization activity; S-adenosylmethionine-dependent methyltransferase activity. Biological Process:aromatic compound biosynthetic process; methylation
Zm00001d028750	asparagine synthetase3	Biosynthesis of amino acids	Pathway: Amino-acid biosynthesis. GO annotation: Cellular Component: cytosol. Molecular Function: asparagine synthase (glutamine-hydrolyzing) activity; ATP binding. Biological Process: asparagine biosynthetic process; glutamine metabolic process
Zm00001d013956	tonoplast intrinsic protein3	Transport	GO annotation: Cellular Component: integral component of membrane. Molecular Function: channel activity
Zm00001d017422	Homeobox-transcription factor 41	Transcription regulation	GO annotations: Cellular Component: nucleus. Molecular Function: DNA-binding transcription factor activity, RNA polymerase II-specific; sequence-specific DNA binding. Biological Process: positive regulation of transcription, DNA-templated
Zm00001d023617	Laccase-7	lignin catabolic process	Function: Lignin degradation and detoxification of lignin-derived products. GO annotation: Cellular Component: apoplast. Molecular Function: copper ion binding; hydroquinone:oxygen oxidoreductase activity. Biological Process: lignin catabolic process.
Zm00001d029359	benzoxazinone synthesis10	Defense response. Gene Product: DIMBOA-glucoside O-methyltransferase.	GO annotation: Molecular Function: O-methyltransferase activity; protein dimerization activity; S-adenosylmethionine-dependent methyltransferase activity. Biological Process: aromatic compound biosynthetic process; methylation.
Zm00001d008983	P-loop containing nucleoside triphosphate hydrolases superfamily protein	Hydrolase activity	ATP binding; ATP hydrolysis activity
Bottom loadings PC1
Gene ID	Name	Funtion	Uniprot description
Zm00001d037513	germin-like protein1	Cellular component	GO annotation: Cellular Component: apoplast. Molecular Function: manganese ion binding
Zm00001d026436	Bifunctional inhibitor/lipid-transfer protein/seed storage 2S albumin superfamily protein	Transport	Protein name: Bifunctional inhibitor/lipid-transfer protein/seed storage 2S albumin superfamily protein
Zm00001d034414	Lipid transfer protein	Transport. Gene Product: phospholipid transfer protein. Description: similar to Arabidopsis bifunctional inhibitor/lipid-transfer protein/seed storage 2S albumin-like protein	GO annotation: Cellular Component: cellular anatomical entity
Zm00001d002094	Bifunctional inhibitor/lipid-transfer protein/seed storage 2S albumin superfamily protein	Transport	Protein name: Bifunctional inhibitor/lipid-transfer protein/seed storage 2S albumin superfamily protein; 36.4 kDa proline-rich protein
Zm00001d009425	Uncharacterized protein	Uncharacterized protein	Uncharacterized protein
Zm00001d045302	Zea nodulation homolog1	Hydrolase activity	GO annotation: Molecular Function: hydrolase activity, acting on ester bonds
Zm00001d002721	extensin-like protein	Lipid transfer, defense related	Family and domain: Plant lipid-transfer and hydrophobic proteins; Bifunctional inhibitor/lipid-transfer protein/seed storage 2S albumin; Plant_LTP/defense-related
Zm00001d017785	alpha/beta-Hydrolases superfamily protein	Hydrolase activity. Pathway: triacylglycerol degradation; Homocysteine biosynthesis; Homoserine O-acetyltransferase	GO annotation: Molecular Function: hydrolase activity
Zm00001d017418	Aldehyde dehydrogenase	cellular aldehyde metabolic process. Gene Product: aldehyde dehydrogenase. Pathway: fatty acid α-oxidation I; ethanol degradation II; benzoate biosynthesis III (CoA-dependent, non-β-oxidative).	GO annotation: Cellular Component: cytoplasm. Molecular Function: aldehyde dehydrogenase (NAD+) activity. Biological Process: cellular aldehyde metabolic process.
Zm00001d051932	Protein ECERIFERUM 1	Cutin, suberine and wax biosynthesis	Protein name: Aldehyde oxygenase (deformylating). GO annotation: Cellular Component: endoplasmic reticulum membrane; integral component of membrane; membrane. Molecular Function: aldehyde oxygenase (deformylating) activity; C-4 methylsterol oxidase activity; iron ion binding; octadecanal decarbonylase activity; oxidoreductase activity. Biological Process: response to chemical; sterol biosynthetic…
Top loadings PC2
Gene ID	Name	Funtion	Uniprot description
Zm00001d015054	Probable terpene synthase 3, chloroplastic	Probable terpene synthase.	Probable terpene synthase. Does not produce any detectable product when tested in vitro.
Zm00001d015053	Terpene synthase 2, chloroplastic	Terpenoid biosynthesis.	Involved in sesquiterpene (C15), diterpene (C20) and monoterpene (C10) biosynthesis. Has sesquiterpene synthase activity, converting farnesyl diphosphate to nerolidol, the precursor of the volatile C11-homoterpene (E)-3,8-dimethyl-1,4,7-nonatriene (DMNT). Has diterpene synthase activity, converting geranylgeranyl diphosphate to (E,E)-geranyllinalool, the precursor of the volatile C16-homoterpene …
Zm00001d024486	Terpene synthase10	Terpenoid biosynthesis.	Protein has several cofactor binding sites. Terpene synthasis activity; defense response.
Zm00001d019060	1-deoxy-D-xylulose-5-phosphate synthase	Isoprene biosynthesis; Thiamine biosynthesis	Metabolic intermediate biosynthesis; 1-deoxy-D-xylulose 5-phosphate biosynthesis; 1-deoxy-D-xylulose 5-phosphate from D-glyceraldehyde 3-phosphate and pyruvate: step 1/1.
Zm00001d035162	LHT1	Amino-acid transport	amino acid transmembrane transporter activity
Zm00001d042143	Glucan endo-13-beta-glucosidase homolog1	Carbohydrate metabolism.	Hydrolase activity, hydrolyzing O-glycosyl compounds
Zm00001d028230	Sugar transport protein 13	Sugar transport	Monosaccharide transmembrane transporter activity, symporter activity
Zm00001d053554	Peroxidase	Response to oxidative stress	Removal of H2O2, oxidation of toxic reductants, biosynthesis and degradation of lignin, suberization, auxin catabolism, response to environmental stresses such as wounding, pathogen attack and oxidative stress.
Zm00001d006947	Cytochrome P450 CYP709C14	Lipid metabolism	Monooxygenase activity; oxidoreductase activity, acting on paired donors, with incorporation or reduction of molecular oxygen
Zm00001d051863	Putative cytochrome P450 superfamily protein	Lipid metabolism	Monooxygenase activity; oxidoreductase activity, acting on paired donors, with incorporation or reduction of molecular oxygen
Bottom loadings PC2
Gene ID	Name	Funtion	Uniprot description
Zm00001d037894	Dehydrin DHN1	Stress response. Gene Product: dehydrin. Description: protein induced by abscisic acid	GO annotations: Biological Process: cold acclimation; response to abscisic acid; response to water deprivation.
Zm00001d013956	tonoplast intrinsic protein3	Transport	GO annotation: Cellular Component: integral component of membrane. Molecular Function: channel activity
Zm00001d016705	ATPase inhibitor	ATPase inhibitor	ATPase inhibitor
Zm00001d045770	Uncharacterized protein	Uncharacterized protein	Uncharacterized protein
Zm00001d034382	DUF6598 domain-containing protein	Endohydrolysis of the N-glycosidic bond at one specific adenosine on the 28S rRNA.	rRNA N-glycosylase activity; Protein synthesis inhibitor; defense response; negative regulation of translation
Zm00001d031568	Uncharacterized protein	Uncharacterized protein	Uncharacterized protein
Zm00001d000719	-	lincRNA	-
Zm00001d034819	Putative replication protein	Putative replication protein	Putative replication protein
Zm00001d030261	Uncharacterized protein	Uncharacterized protein	Uncharacterized protein
Zm00001d015779	14-3-3-like protein GF14 omega	Protein localization; signal transduction	Protein localization; signal transduction

## Sheet: MD+OS
Table S3 Gene descriptions of top and bottom loadings of first principal component (PC1) and second principal component (PC2). Loadings of each PCA plots are shown in different sheets.
Loadings of Figure 2B (MD+OS)
Top loadings PC1
Gene ID	Name	Funtion	Uniprot description
Zm00001d024486	Terpene synthase10	Terpenoid biosynthesis.	Protein has several cofactor binding sites. Terpene synthasis activity; defense response.
Zm00001d015053	Terpene synthase 2, chloroplastic	Terpenoid biosynthesis.	Involved in sesquiterpene (C15), diterpene (C20) and monoterpene (C10) biosynthesis. Has sesquiterpene synthase activity, converting farnesyl diphosphate to nerolidol, the precursor of the volatile C11-homoterpene (E)-3,8-dimethyl-1,4,7-nonatriene (DMNT). Has diterpene synthase activity, converting geranylgeranyl diphosphate to (E,E)-geranyllinalool, the precursor of the volatile C16-homoterpene …
Zm00001d015054	Probable terpene synthase 3, chloroplastic	Probable terpene synthase.	Probable terpene synthase. Does not produce any detectable product when tested in vitro.
Zm00001d019060	1-deoxy-D-xylulose-5-phosphate synthase	Isoprene biosynthesis; Thiamine biosynthesis	Metabolic intermediate biosynthesis; 1-deoxy-D-xylulose 5-phosphate biosynthesis; 1-deoxy-D-xylulose 5-phosphate from D-glyceraldehyde 3-phosphate and pyruvate: step 1/1.
Zm00001d042143	Glucan endo-13-beta-glucosidase homolog1	Carbohydrate metabolism.	Hydrolase activity, hydrolyzing O-glycosyl compounds
Zm00001d004380	10-deacetylbaccatin III 10-O-acetyltransferase	N-acyltransferase activity	Molecular Function: N-acyltransferase activity
Zm00001d035162	LHT1	Amino-acid transport	Amino acid transmembrane transporter activity
Zm00001d018966	Acidic endochitinase	defense response to fungus	Molecular Function: enzyme inhibitor activity; Biological Process: carbohydrate metabolic process, defense response to fungus
Zm00001d022457	Peroxidase	Response to oxidative stress, wounding and pathogen attack	Removal of H2O2, oxidation of toxic reductants, biosynthesis and degradation of lignin, suberization, auxin catabolism, response to environmental stresses such as wounding, pathogen attack and oxidative stress.
Zm00001d053554	Peroxidase	Response to oxidative stress, wounding and pathogen attack	Removal of H2O2, oxidation of toxic reductants, biosynthesis and degradation of lignin, suberization, auxin catabolism, response to environmental stresses such as wounding, pathogen attack and oxidative stress.
Bottom loadings PC1
Gene ID	Name	Funtion	Uniprot description
Zm00001d030995	BZIP transcription factor	Transcription factor	Molecular Function: DNA binding, Biological process: Transcription regulation
Zm00001d045770	Uncharacterized protein	Uncharacterized protein	Uncharacterized protein
Zm00001d046343	Uncharacterized protein	Uncharacterized protein	Uncharacterized protein
Zm00001d034819	Putative replication protein	Putative replication protein	Putative replication protein
Zm00001d030261	Uncharacterized protein	Uncharacterized protein	Uncharacterized protein
Zm00001d015779	14-3-3-like protein GF14 omega	Protein localization; signal transduction	Protein localization; signal transduction
Zm00001d031568	Uncharacterized protein	Uncharacterized protein	Uncharacterized protein
Zm00001d022395	Rhythmically expressed protein	Haloacid dehalogenase-like hydrolase	Haloacid dehalogenase-like hydrolase
Zm00001d030930	Uncharacterized protein	Uncharacterized protein	Uncharacterized protein
Zm00001d033316	non-specific serine/threonine protein kinase	Serine/threonine-protein kinase	DNA-dependent protein kinase activity; eukaryotic translation initiation factor 2alpha kinase activity; 3-phosphoinositide-dependent protein kinase activity
Top loadings PC2
Gene ID	Name	Funtion	Uniprot description
Zm00001d049543	Circadian clock associated1	Transcription regulation	Transcription regulation
Zm00001d024546	Circadian clock associated2	circadian regulation of gene expression	-
Zm00001d049253	40S ribosomal protein S4-3	Ribosomal protein	Molecular Function: L-allo-threonine aldolase activity; Biological Process: glycine biosynthetic process, threonine catabolic process
Zm00001d047204	Protein LNK1	Transcription regulation	Biological Process: circadian rhythm, regulation of DNA-templated transcription
Zm00001d024486	Terpene synthase10	Terpenoid biosynthesis.	Protein has several cofactor binding sites. Terpene synthasis activity; defense response.
Zm00001d024547	Putative MYB DNA-binding domain superfamily protein	Transcription regulation	DNA binding. Transcription regulation
Zm00001d022395	Rhythmically expressed protein	Transcription regulation	Haloacid dehalogenase-like hydrolase
Zm00001d004380	10-deacetylbaccatin III 10-O-acetyltransferase	N-acyltransferase activity	HXXXD-type acyl-transferase family protein
Zm00001d019060	1-deoxy-D-xylulose-5-phosphate synthase	Isoprene biosynthesis; Thiamine biosynthesis	Metabolic intermediate biosynthesis; 1-deoxy-D-xylulose 5-phosphate biosynthesis; 1-deoxy-D-xylulose 5-phosphate from D-glyceraldehyde 3-phosphate and pyruvate: step 1/1.
Zm00001d052827	Salicylate/benzoate carboxyl methyltransferase	S-adenosylmethionine-dependent methyltransferase activity	Belongs to the methyltransferase superfamily. Type-7 methyltransferase family. SABATH subfamily. S-adenosylmethionine-dependent methyltransferase activity
Bottom loadings PC2
Gene ID	Name	Funtion	Uniprot description
Zm00001d041960	Transcription factor LUX	Transcription regulation	DNA-binding transcription factor activity
Zm00001d002545	Protein REVEILLE 1	Transcription regulation	MYB-related transcription factor
Zm00001d041365	Bifunctional nuclease 1	protein ubiquitination	protein ubiquitination
Zm00001d029424	Uncharacterized protein	Uncharacterized protein	Uncharacterized protein
Zm00001d046299	HSF28 HSF type transcription factor	Transcription regulation, stress response	Regulation of transcription by RNA polymerase II, cellular response to heat, DNA-binding transcription factor activity
Zm00001d037060	3Fe-4S ferredoxin	Stress response	DNAJ heat shock N-terminal domain-containing protein, metal ion binding, stress response
Zm00001d045804	C2C2-CO-like transcription factor	Transcription regulation	Regulation of DNA-templated transcription
Zm00001d026606	DNAJ heat shock N-terminal domain-containing protein	Stress response	DNAJ heat shock N-terminal domain-containing protein
Zm00001d026017	Protein REVEILLE 1	Transcription regulation	MYB-related transcription factor
Zm00001d006026	Lysine-specific demethylase JMJ30	Transcription regulation	2-oxoglutarate-dependent dioxygenase activity, methyltransferase activity

## Sheet: OS incubation
Table S3 Gene descriptions of top and bottom loadings of first principal component (PC1) and second principal component (PC2). Loadings of each PCA plots are shown in different sheets.
Loadings of Figure 2C (OS Incubation)
Top loadings PC1
Gene ID	Name	Funtion	Uniprot description
Zm00001d024486	Terpene synthase10	Terpenoid biosynthesis.	Protein has several cofactor binding sites. Terpene synthasis activity; defense response.
Zm00001d004921	benzoxazinone synthesis14	Defense response. Gene Product: DIMBOA-glucoside O-methyltransferase. Description: encodes an O-methyltransferase that converts DIM2BOA-Glc to HDM2BOA-Glc.	GO annotations: Molecular Function: O-methyltransferase activity; protein dimerization activity; S-adenosylmethionine-dependent methyltransferase activity. Biological Process:aromatic compound biosynthetic process; methylation
Zm00001d021666	isocitrate lyase1	Carbohydrate metabolism. Gene Product: isocitrate lyase. Pathway: glyoxylate cycle	Function: Involved in storage lipid mobilization during the growth of higher plant seedling. Cofactor: Mg2+, Mn2+. Pathway: Carbohydrate metabolism; glyoxylate cycle; (S)-malate from isocitrate: step 1/2.
Zm00001d049111	Cysteine proteinase inhibitor 5	Defense response	Protease inhibitor
Zm00001d029359	benzoxazinone synthesis10	Defense response. Gene Product: DIMBOA-glucoside O-methyltransferase.	GO annotation: Molecular Function: O-methyltransferase activity; protein dimerization activity; S-adenosylmethionine-dependent methyltransferase activity. Biological Process: aromatic compound biosynthetic process; methylation.
Zm00001d037894	Dehydrin DHN1	Stress response. Gene Product: dehydrin. Description: protein induced by abscisic acid	GO annotations: Biological Process: cold acclimation; response to abscisic acid; response to water deprivation.
Zm00001d048558	Glutathione S-transferase	Involved in the conjugation of reduced glutathione to a wide number of exogenous and endogenous hydrophobic electrophiles.	Glutathione metabolic process, glutathione transferase activity, involved in the conjugation of reduced glutathione to a wide number of exogenous and endogenous hydrophobic electrophiles.
Zm00001d015053	Terpene synthase 2, chloroplastic	Terpenoid biosynthesis.	Involved in sesquiterpene (C15), diterpene (C20) and monoterpene (C10) biosynthesis. Has sesquiterpene synthase activity, converting farnesyl diphosphate to nerolidol, the precursor of the volatile C11-homoterpene (E)-3,8-dimethyl-1,4,7-nonatriene (DMNT). Has diterpene synthase activity, converting geranylgeranyl diphosphate to (E,E)-geranyllinalool, the precursor of the volatile C16-homoterpene …
Zm00001d011079	Subtilisin-chymotrypsin inhibitor-2A	Defense response	Serine protease inhibitor
Zm00001d042143	Glucan endo-13-beta-glucosidase homolog1	Carbohydrate metabolism.	Hydrolase activity, hydrolyzing O-glycosyl compounds
Bottom loadings PC1
Gene ID	Name	Funtion	Uniprot description
Zm00001d037513	germin-like protein1	Cellular component	GO annotation: Cellular Component: apoplast. Molecular Function: manganese ion binding
Zm00001d026436	Bifunctional inhibitor/lipid-transfer protein/seed storage 2S albumin superfamily protein	Transport	Protein name: Bifunctional inhibitor/lipid-transfer protein/seed storage 2S albumin superfamily protein
Zm00001d009425	Uncharacterized protein	Uncharacterized protein	Uncharacterized protein
Zm00001d034414	Lipid transfer protein	Transport. Gene Product: phospholipid transfer protein. Description: similar to Arabidopsis bifunctional inhibitor/lipid-transfer protein/seed storage 2S albumin-like protein	GO annotation: Cellular Component: cellular anatomical entity
Zm00001d002094	Bifunctional inhibitor/lipid-transfer protein/seed storage 2S albumin superfamily protein	Transport	Protein name: Bifunctional inhibitor/lipid-transfer protein/seed storage 2S albumin superfamily protein; 36.4 kDa proline-rich protein
Zm00001d002721	extensin-like protein	Lipid transfer, defense related	Family and domain: Plant lipid-transfer and hydrophobic proteins; Bifunctional inhibitor/lipid-transfer protein/seed storage 2S albumin; Plant_LTP/defense-related
Zm00001d045302	Zea nodulation homolog1	Hydrolase activity	GO annotation: Molecular Function: hydrolase activity, acting on ester bonds
Zm00001d017785	alpha/beta-Hydrolases superfamily protein	Hydrolase activity. Pathway: triacylglycerol degradation; Homocysteine biosynthesis; Homoserine O-acetyltransferase	GO annotation: Molecular Function: hydrolase activity
Zm00001d051932	Protein ECERIFERUM 1	Cutin, suberine and wax biosynthesis	Protein name: Aldehyde oxygenase (deformylating). GO annotation: Cellular Component: endoplasmic reticulum membrane; integral component of membrane; membrane. Molecular Function: aldehyde oxygenase (deformylating) activity; C-4 methylsterol oxidase activity; iron ion binding; octadecanal decarbonylase activity; oxidoreductase activity. Biological Process: response to chemical; sterol biosynthetic…
Zm00001d037651	Subtilisin-like serine endopeptidase family protein	Defense response	Serine protease
Top loadings PC2
Gene ID	Name	Funtion	Uniprot description
Zm00001d037894	Dehydrin DHN1	Stress response. Gene Product: dehydrin. Description: protein induced by abscisic acid	GO annotations: Biological Process: cold acclimation; response to abscisic acid; response to water deprivation.
Zm00001d014083	Beta-amylase	Polysaccharide degradation	Hydrolysis of (1->4)-alpha-D-glucosidic linkages in polysaccharides so as to remove successive maltose units from the non-reducing ends of the chains.
Zm00001d048710	Benzoxazinone synthesis2	Defense response	diterpenoid metabolic process
Zm00001d052063	Transmembrane amino acid transporter family protein	Amino-acid transport	Amino-acid transport
Zm00001d014947	Beta-fructofuranosidase 1	beta-fructofuranosidase activity	Carbohydrate metabolic process, beta-fructofuranosidase activity
Zm00001d035559	Dirigent protein	Biosynthesis of secondary metabolites, defense response	Dirigent proteins impart stereoselectivity on the phenoxy radical-coupling reaction, yielding optically active lignans from two molecules of coniferyl alcohol in the biosynthesis of lignans, flavonolignans, and alkaloids and thus plays a central role in plant secondary metabolism.
Zm00001d038891	phosphoethanolamine N-methyltransferase	Phospholipid metabolism	Phospholipid metabolism; phosphatidylcholine biosynthesis.
Zm00001d017422	Homeobox-leucine zipper protein ATHB-6	Transcription regulation	GO annotations: Cellular Component: nucleus. Molecular Function: DNA-binding transcription factor activity, RNA polymerase II-specific; sequence-specific DNA binding. Biological Process: positive regulation of transcription, DNA-templated
Zm00001d010586	PEBP (Phosphatidylethanolamine-binding protein) family protein	Various functions such as signaling pathway regulation and the control of the morphological switch between shoot growth and flower structures have been identified in other plants.
Zm00001d012591	protein-disulfide reductase	Belongs to the nucleoredoxin family. Protein-disulfide reductase activity	Belongs to the nucleoredoxin family.
Bottom loadings PC2
Gene ID	Name	Funtion	Uniprot description
Zm00001d046318	Putative FAD-binding Berberine family protein	Oxidoreductase activity	Belongs to the oxygen-dependent FAD-linked oxidoreductase family. FAD binding, oxidoreductase activity
Zm00001d023994	Beta-glucosidase	Beta-glucosidase activity	Belongs to the glycosyl hydrolase 1 family. Carbohydrate metabolic process, beta-glucosidase activity
Zm00001d024960	Bowman-Birk type trypsin inhibitor	Serine protease inhibitor, defense response	Serine protease inhibitor
Zm00001d041365	Bifunctional nuclease 1	Protein ubiquitination	Protein ubiquitination
Zm00001d041960	Transcription factor LUX	Transcription regulation	DNA-binding transcription factor activity
Zm00001d042143	Glucan endo-13-beta-glucosidase homolog1	Carbohydrate metabolism.	Hydrolase activity, hydrolyzing O-glycosyl compounds
Zm00001d002898	Peroxidase	Response to oxidative stress, wounding and pathogen attack	Removal of H2O2, oxidation of toxic reductants, biosynthesis and degradation of lignin, suberization, auxin catabolism, response to environmental stresses such as wounding, pathogen attack and oxidative stress.
Zm00001d002881	Putative pentatricopeptide repeat-containing protein	RNA modification	RNA binding, RNA modification
Zm00001d035162	LHT1	Amino-acid transport	amino acid transmembrane transporter activity
Zm00001d019933	Uncharacterized protein	Uncharacterized protein	Uncharacterized protein

## Sheet: Sf
Table S3 Gene descriptions of top and bottom loadings of first principal component (PC1) and second principal component (PC2). Loadings of each PCA plots are shown in different sheets.
Loadings of Figure 2D (Spodoptera frugiperda)
Top loadings PC1
Gene ID	Name	Funtion	Uniprot description
Zm00001d037894	Dehydrin DHN1	Stress response. Gene Product: dehydrin. Description: protein induced by abscisic acid	GO annotations: Biological Process: cold acclimation; response to abscisic acid; response to water deprivation.
Zm00001d021666	isocitrate lyase1	Carbohydrate metabolism. Gene Product: isocitrate lyase. Pathway: glyoxylate cycle	Function: Involved in storage lipid mobilization during the growth of higher plant seedling. Cofactor: Mg2+, Mn2+. Pathway: Carbohydrate metabolism; glyoxylate cycle; (S)-malate from isocitrate: step 1/2.
Zm00001d004921	benzoxazinone synthesis14	Defense response. Gene Product: DIMBOA-glucoside O-methyltransferase. Description: encodes an O-methyltransferase that converts DIM2BOA-Glc to HDM2BOA-Glc.	GO annotations: Molecular Function: O-methyltransferase activity; protein dimerization activity; S-adenosylmethionine-dependent methyltransferase activity. Biological Process:aromatic compound biosynthetic process; methylation
Zm00001d024486	Terpene synthase10	Terpenoid biosynthesis.	Protein has several cofactor binding sites. Terpene synthasis activity; defense response.
Zm00001d029359	benzoxazinone synthesis10	Defense response. Gene Product: DIMBOA-glucoside O-methyltransferase.	GO annotation: Molecular Function: O-methyltransferase activity; protein dimerization activity; S-adenosylmethionine-dependent methyltransferase activity. Biological Process: aromatic compound biosynthetic process; methylation.
Zm00001d034382	rRNA N-glycosidase	Transcription regulation	Function: Catalytic Activity: Endohydrolysis of the N-glycosidic bond at one specific adenosine on the 28S rRNA. GO annotations: Molecular Function: rRNA N-glycosylase activity; toxin activity. Biological Process:defense response; negative regulation of translation.
Zm00001d017422	Homeobox-leucine zipper protein ATHB-6	Transcription regulation	GO annotations: Cellular Component: nucleus. Molecular Function: DNA-binding transcription factor activity, RNA polymerase II-specific; sequence-specific DNA binding. Biological Process: positive regulation of transcription, DNA-templated
Zm00001d049111	Cysteine proteinase inhibitor 5	Defense response	Thiol protease inhibitor
Zm00001d048558	Glutathione S-transferase	Glutathione transferase activity	Involved in the conjugation of reduced glutathione to a wide number of exogenous and endogenous hydrophobic electrophiles.
Zm00001d011079	Subtilisin-chymotrypsin inhibitor-2A	Defense response	Serine protease inhibitor
Bottom loadings PC1
Gene ID	Name	Funtion	Uniprot description
Zm00001d037513	germin-like protein1	Cellular component	GO annotation: Cellular Component: apoplast. Molecular Function: manganese ion binding
Zm00001d026436	Bifunctional inhibitor/lipid-transfer protein/seed storage 2S albumin superfamily protein	Transport	Protein name: Bifunctional inhibitor/lipid-transfer protein/seed storage 2S albumin superfamily protein
Zm00001d009425	Uncharacterized protein	Uncharacterized protein	Uncharacterized protein
Zm00001d034414	Lipid transfer protein	Transport. Gene Product: phospholipid transfer protein. Description: similar to Arabidopsis bifunctional inhibitor/lipid-transfer protein/seed storage 2S albumin-like protein	GO annotation: Cellular Component: cellular anatomical entity
Zm00001d002094	Bifunctional inhibitor/lipid-transfer protein/seed storage 2S albumin superfamily protein	Transport	Protein name: Bifunctional inhibitor/lipid-transfer protein/seed storage 2S albumin superfamily protein; 36.4 kDa proline-rich protein
Zm00001d037651	Subtilisin-like serine endopeptidase family protein	Serine protease	Serine-type endopeptidase activity,
Zm00001d047911	HVA22-like protein	Stress response	Response to abscisic acid, cold and water deprivation
Zm00001d002721	extensin-like protein	Lipid transfer, defense related	Family and domain: Plant lipid-transfer and hydrophobic proteins; Bifunctional inhibitor/lipid-transfer protein/seed storage 2S albumin; Plant_LTP/defense-related
Zm00001d045302	Zea nodulation homolog1	Hydrolase activity	GO annotation: Molecular Function: hydrolase activity, acting on ester bonds
Zm00001d051932	Protein ECERIFERUM 1	Cutin, suberine and wax biosynthesis	Protein name: Aldehyde oxygenase (deformylating). GO annotation: Cellular Component: endoplasmic reticulum membrane; integral component of membrane; membrane. Molecular Function: aldehyde oxygenase (deformylating) activity; C-4 methylsterol oxidase activity; iron ion binding; octadecanal decarbonylase activity; oxidoreductase activity. Biological Process: response to chemical; sterol biosynthetic…
Top loadings PC2
Gene ID	Name	Funtion	Uniprot description
Zm00001d037894	Dehydrin DHN1	Stress response. Gene Product: dehydrin. Description: protein induced by abscisic acid	GO annotations: Biological Process: cold acclimation; response to abscisic acid; response to water deprivation.
Zm00001d013956	tonoplast intrinsic protein3	Transport	GO annotation: Cellular Component: integral component of membrane. Molecular Function: channel activity
Zm00001d016128	Seed biotin-containing protein SBP65	May serve as a biotin source for several growth-limiting enzymes that are necessary during seed development and the subsequent germination stages, and thus may play some roles in determining seed germination capacity.	Biological Process: cold acclimation
Zm00001d021666	isocitrate lyase1	Carbohydrate metabolism. Gene Product: isocitrate lyase. Pathway: glyoxylate cycle	Function: Involved in storage lipid mobilization during the growth of higher plant seedling. Cofactor: Mg2+, Mn2+. Pathway: Carbohydrate metabolism; glyoxylate cycle; (S)-malate from isocitrate: step 1/2.
Zm00001d045770	Uncharacterized protein	Uncharacterized protein	Uncharacterized protein
Zm00001d034382	rRNA N-glycosidase	Transcription regulation	Function: Catalytic Activity: Endohydrolysis of the N-glycosidic bond at one specific adenosine on the 28S rRNA. GO annotations: Molecular Function: rRNA N-glycosylase activity; toxin activity. Biological Process:defense response; negative regulation of translation.
Zm00001d031772
Zm00001d016705	ATPase inhibitor	ATPase inhibitor	ATPase inhibitor
Zm00001d000719	-	lincRNA	-
Zm00001d041663	Jasmonate-induced protein	Defense response	-
Bottom loadings PC2
Gene ID	Name	Funtion	Uniprot description
Zm00001d015054	Probable terpene synthase 3, chloroplastic	Probable terpene synthase.	Probable terpene synthase. Does not produce any detectable product when tested in vitro.
Zm00001d015053	Terpene synthase 2, chloroplastic	Terpenoid biosynthesis.	Involved in sesquiterpene (C15), diterpene (C20) and monoterpene (C10) biosynthesis. Has sesquiterpene synthase activity, converting farnesyl diphosphate to nerolidol, the precursor of the volatile C11-homoterpene (E)-3,8-dimethyl-1,4,7-nonatriene (DMNT). Has diterpene synthase activity, converting geranylgeranyl diphosphate to (E,E)-geranyllinalool, the precursor of the volatile C16-homoterpene …
Zm00001d024486	Terpene synthase10	Terpenoid biosynthesis.	Protein has several cofactor binding sites. Terpene synthasis activity; defense response.
Zm00001d035162	LHT1	Amino-acid transport	amino acid transmembrane transporter activity
Zm00001d019060	1-deoxy-D-xylulose-5-phosphate synthase	Isoprene biosynthesis; Thiamine biosynthesis	Metabolic intermediate biosynthesis; 1-deoxy-D-xylulose 5-phosphate biosynthesis; 1-deoxy-D-xylulose 5-phosphate from D-glyceraldehyde 3-phosphate and pyruvate: step 1/1.
Zm00001d053554	Peroxidase	Response to oxidative stress	Removal of H2O2, oxidation of toxic reductants, biosynthesis and degradation of lignin, suberization, auxin catabolism, response to environmental stresses such as wounding, pathogen attack and oxidative stress.
Zm00001d006947	Cytochrome P450 CYP709C14	lipid metabolic process	Monooxygenase activity; oxidoreductase activity, acting on paired donors, with incorporation or reduction of molecular oxygen
Zm00001d002564	Protein DMR6-LIKE OXYGENASE 2	Oxidoreductase activity	Molecular function: Oxidoreductase
Zm00001d006948	Cytochrome P450 709B2	lipid metabolic process	Monooxygenase activity, oxidoreductase activity, acting on paired donors, with incorporation or reduction of molecular oxygen
Zm00001d024522	Putative HLH DNA-binding domain superfamily protein	Transcription regulation	Regulation of DNA-templated transcription

## Sheet: Se
Table S3 Gene descriptions of top and bottom loadings of first principal component (PC1) and second principal component (PC2). Loadings of each PCA plots are shown in different sheets.
Loadings of Figure 2E (Spodoptera exigua)
Top loadings PC1
Gene ID	Name	Funtion	Uniprot description
Zm00001d004921	benzoxazinone synthesis14	Defense response. Gene Product: DIMBOA-glucoside O-methyltransferase. Description: encodes an O-methyltransferase that converts DIM2BOA-Glc to HDM2BOA-Glc.	GO annotations: Molecular Function: O-methyltransferase activity; protein dimerization activity; S-adenosylmethionine-dependent methyltransferase activity. Biological Process:aromatic compound biosynthetic process; methylation
Zm00001d024486	Terpene synthase10	Terpenoid biosynthesis.	Protein has several cofactor binding sites. Terpene synthasis activity; defense response.
Zm00001d021666	isocitrate lyase1	Carbohydrate metabolism. Gene Product: isocitrate lyase. Pathway: glyoxylate cycle	Function: Involved in storage lipid mobilization during the growth of higher plant seedling. Cofactor: Mg2+, Mn2+. Pathway: Carbohydrate metabolism; glyoxylate cycle; (S)-malate from isocitrate: step 1/2.
Zm00001d049111	Cysteine proteinase inhibitor 5	Defense response	Thiol protease inhibitor
Zm00001d029359	benzoxazinone synthesis10	Defense response. Gene Product: DIMBOA-glucoside O-methyltransferase.	GO annotation: Molecular Function: O-methyltransferase activity; protein dimerization activity; S-adenosylmethionine-dependent methyltransferase activity. Biological Process: aromatic compound biosynthetic process; methylation.
Zm00001d000294	O-succinylhomoserine sulfhydrylase	Amino-acid biosynthesis	Amino-acid biosynthesis; L-methionine biosynthesis via de novo pathway; L-homocysteine from O-succinyl-L-homoserine: step 1/1. Catalyzes the formation of L-homocysteine from O-succinyl-L-homoserine (OSHS) and hydrogen sulfide. Cannot use the other activated form of L-homoserine, O-acetyl-L-homoserine, as a substrate.
Zm00001d008548	Bowman-Birk type wound-induced proteinase inhibitor WIP1	Defense response, wounding response	serine-type endopeptidase inhibitor activity
Zm00001d048558	Glutathione S-transferase	Glutathione transferase activity	Involved in the conjugation of reduced glutathione to a wide number of exogenous and endogenous hydrophobic electrophiles.
Zm00001d033710	Chemocyanin	Induces pollen tube chemotropism	electron transfer activity
Zm00001d034382	DUF6598 domain-containing protein	Endohydrolysis of the N-glycosidic bond at one specific adenosine on the 28S rRNA.	rRNA N-glycosylase activity; Protein synthesis inhibitor; defense response; negative regulation of translation
Bottom loadings PC1
Gene ID	Name	Funtion	Uniprot description
Zm00001d037513	germin-like protein1	Cellular component	GO annotation: Cellular Component: apoplast. Molecular Function: manganese ion binding
Zm00001d026436	Bifunctional inhibitor/lipid-transfer protein/seed storage 2S albumin superfamily protein	Transport	Protein name: Bifunctional inhibitor/lipid-transfer protein/seed storage 2S albumin superfamily protein
Zm00001d034414	Lipid transfer protein	Transport. Gene Product: phospholipid transfer protein. Description: similar to Arabidopsis bifunctional inhibitor/lipid-transfer protein/seed storage 2S albumin-like protein	GO annotation: Cellular Component: cellular anatomical entity
Zm00001d002094	Bifunctional inhibitor/lipid-transfer protein/seed storage 2S albumin superfamily protein	Transport	Protein name: Bifunctional inhibitor/lipid-transfer protein/seed storage 2S albumin superfamily protein; 36.4 kDa proline-rich protein
Zm00001d045302	Zea nodulation homolog1	Hydrolase activity	GO annotation: Molecular Function: hydrolase activity, acting on ester bonds
Zm00001d017785	alpha/beta-Hydrolases superfamily protein	Hydrolase activity. Pathway: triacylglycerol degradation; Homocysteine biosynthesis; Homoserine O-acetyltransferase	GO annotation: Molecular Function: hydrolase activity
Zm00001d009425	Uncharacterized protein	Uncharacterized protein	Uncharacterized protein
Zm00001d002721	extensin-like protein	Lipid transfer, defense related	Family and domain: Plant lipid-transfer and hydrophobic proteins; Bifunctional inhibitor/lipid-transfer protein/seed storage 2S albumin; Plant_LTP/defense-related
Zm00001d044401	Chlorophyll a-b binding protein, chloroplastic	Photosynthesis	The light-harvesting complex (LHC) functions as a light receptor, it captures and delivers excitation energy to photosystems with which it is closely associated.
Zm00001d017418	Aldehyde dehydrogenase	cellular aldehyde metabolic process. Gene Product: aldehyde dehydrogenase. Pathway: fatty acid α-oxidation I; ethanol degradation II; benzoate biosynthesis III (CoA-dependent, non-β-oxidative).	GO annotation: Cellular Component: cytoplasm. Molecular Function: aldehyde dehydrogenase (NAD+) activity. Biological Process: cellular aldehyde metabolic process.
Top loadings PC2
Gene ID	Name	Funtion	Uniprot description
Zm00001d031772	Class I glutamine amidotransferase-like superfamily protein	Transferase activity	Glutamine metabolic process, ransferase activity
Zm00001d051093	LRR receptor-like serine/threonine-protein kinase EFR	Defense response	Protein serine/threonine kinase activity
Zm00001d034382	DUF6598 domain-containing protein	Endohydrolysis of the N-glycosidic bond at one specific adenosine on the 28S rRNA.	rRNA N-glycosylase activity; Protein synthesis inhibitor; defense response; negative regulation of translation
Zm00001d013956	tonoplast intrinsic protein3	Transport	GO annotation: Cellular Component: integral component of membrane. Molecular Function: channel activity
Zm00001d009494	Protein DETOXIFICATION	Xenobiotic detoxification	Xenobiotic transmembrane transporter activity, xenobiotic detoxification by transmembrane export across the plasma membrane
Zm00001d031771	Class I glutamine amidotransferase-like superfamily protein	transferase activity	Glutamine metabolic process, transferase activity
Zm00001d023617	Laccase-7	lignin catabolic process	Function: Lignin degradation and detoxification of lignin-derived products. GO annotation: Cellular Component: apoplast. Molecular Function: copper ion binding; hydroquinone:oxygen oxidoreductase activity. Biological Process: lignin catabolic process.
Zm00001d048520	Aquaporin TIP3.1	Transport	Belongs to the MIP/aquaporin (TC 1.A.8) family. Channel activity.
Zm00001d003994	Deoxyhypusine synthase	Deoxyhypusine synthase activity	Spermidine metabolic process, deoxyhypusine synthase activity
Zm00001d029769	ADP-ribosylation factor 2	GTPase activity	GTP binding, GTPase activity
Bottom loadings PC2
Gene ID	Name	Funtion	Uniprot description
Zm00001d024486	Terpene synthase10	Terpenoid biosynthesis.	Protein has several cofactor binding sites. Terpene synthasis activity; defense response.
Zm00001d015053	Terpene synthase 2, chloroplastic	Terpenoid biosynthesis.	Involved in sesquiterpene (C15), diterpene (C20) and monoterpene (C10) biosynthesis. Has sesquiterpene synthase activity, converting farnesyl diphosphate to nerolidol, the precursor of the volatile C11-homoterpene (E)-3,8-dimethyl-1,4,7-nonatriene (DMNT). Has diterpene synthase activity, converting geranylgeranyl diphosphate to (E,E)-geranyllinalool, the precursor of the volatile C16-homoterpene …
Zm00001d015054	Probable terpene synthase 3, chloroplastic	Probable terpene synthase.	Probable terpene synthase. Does not produce any detectable product when tested in vitro.
Zm00001d019060	1-deoxy-D-xylulose-5-phosphate synthase	Isoprene biosynthesis; Thiamine biosynthesis	Metabolic intermediate biosynthesis; 1-deoxy-D-xylulose 5-phosphate biosynthesis; 1-deoxy-D-xylulose 5-phosphate from D-glyceraldehyde 3-phosphate and pyruvate: step 1/1.
Zm00001d035162	LHT1	Amino-acid transport	amino acid transmembrane transporter activity
Zm00001d024522	Putative HLH DNA-binding domain superfamily protein	Transcription regulation	Regulation of DNA-templated transcription, sequence-specific DNA binding, DNA-binding transcription factor activity, protein dimerization activity
Zm00001d051863	Putative cytochrome P450 superfamily protein	Lipid metabolism	Monooxygenase activity; oxidoreductase activity, acting on paired donors, with incorporation or reduction of molecular oxygen
Zm00001d028230	Sugar transport protein 13	Sugar transport	Monosaccharide transmembrane transporter activity, symporter activity
Zm00001d002564	Protein DMR6-LIKE OXYGENASE 2	Oxidoreductase activity	Oxidoreductase activity, metal ion binding
Zm00001d044387	Transmembrane amino acid transporter family protein	Amino acid transport	Amino acid transmembrane transporter activity

## Sheet: Sl
Table S3 Gene descriptions of top and bottom loadings of first principal component (PC1) and second principal component (PC2). Loadings of each PCA plots are shown in different sheets.
Loadings of Figure 2F (Spodoptera littoralis)
Top loadings PC1
Gene ID	Name	Funtion	Uniprot description
Zm00001d037894	Dehydrin DHN1	Stress response	GO annotations: Biological Process: cold acclimation; response to abscisic acid; response to water deprivation.
Zm00001d004921	benzoxazinone synthesis14	Defense response	GO annotations: Molecular Function: O-methyltransferase activity; protein dimerization activity; S-adenosylmethionine-dependent methyltransferase activity. Biological Process:aromatic compound biosynthetic process; methylation
Zm00001d049111	Cysteine proteinase inhibitor 5	Defense response	Thiol protease inhibitor
Zm00001d017422	Homeobox-leucine zipper protein ATHB-6	Transcription regulation	GO annotations: Cellular Component: nucleus. Molecular Function: DNA-binding transcription factor activity, RNA polymerase II-specific; sequence-specific DNA binding. Biological Process: positive regulation of transcription, DNA-templated
Zm00001d021666	isocitrate lyase1	Carbohydrate metabolism	Function: Involved in storage lipid mobilization during the growth of higher plant seedling. Cofactor: Mg2+, Mn2+. Pathway: Carbohydrate metabolism; glyoxylate cycle; (S)-malate from isocitrate: step 1/2.
Zm00001d028750	asparagine synthetase3	Biosynthesis of amino acids	Pathway: Amino-acid biosynthesis. GO annotation: Cellular Component: cytosol. Molecular Function: asparagine synthase (glutamine-hydrolyzing) activity; ATP binding. Biological Process: asparagine biosynthetic process; glutamine metabolic process
Zm00001d029359	benzoxazinone synthesis10	Defense response	GO annotation: Molecular Function: O-methyltransferase activity; protein dimerization activity; S-adenosylmethionine-dependent methyltransferase activity. Biological Process: aromatic compound biosynthetic process; methylation.
Zm00001d034382	rRNA N-glycosidase	Transcription regulation	Function: Catalytic Activity: Endohydrolysis of the N-glycosidic bond at one specific adenosine on the 28S rRNA. GO annotations: Molecular Function: rRNA N-glycosylase activity; toxin activity. Biological Process:defense response; negative regulation of translation.
Zm00001d000294	O-succinylhomoserine sulfhydrylase	Amino-acid biosynthesis	Amino-acid biosynthesis; L-methionine biosynthesis via de novo pathway; L-homocysteine from O-succinyl-L-homoserine: step 1/1. Catalyzes the formation of L-homocysteine from O-succinyl-L-homoserine (OSHS) and hydrogen sulfide. Cannot use the other activated form of L-homoserine, O-acetyl-L-homoserine, as a substrate.
Zm00001d024486	Terpene synthase10	Terpenoid biosynthesis.	Protein has several cofactor binding sites. Terpene synthasis activity; defense response.
Bottom loadings PC1
Gene ID	Name	Funtion	Uniprot description
Zm00001d037513	germin-like protein1	Cellular component	GO annotation: Cellular Component: apoplast. Molecular Function: manganese ion binding
Zm00001d026436	Bifunctional inhibitor/lipid-transfer protein/seed storage 2S albumin superfamily protein	Transport	Protein name: Bifunctional inhibitor/lipid-transfer protein/seed storage 2S albumin superfamily protein
Zm00001d034414	Lipid transfer protein	Transport. Gene Product: phospholipid transfer protein. Description: similar to Arabidopsis bifunctional inhibitor/lipid-transfer protein/seed storage 2S albumin-like protein	GO annotation: Cellular Component: cellular anatomical entity
Zm00001d002721	extensin-like protein	Lipid transfer, defense related	Family and domain: Plant lipid-transfer and hydrophobic proteins; Bifunctional inhibitor/lipid-transfer protein/seed storage 2S albumin; Plant_LTP/defense-related
Zm00001d002094	Bifunctional inhibitor/lipid-transfer protein/seed storage 2S albumin superfamily protein	Transport	Protein name: Bifunctional inhibitor/lipid-transfer protein/seed storage 2S albumin superfamily protein; 36.4 kDa proline-rich protein
Zm00001d017785	alpha/beta-Hydrolases superfamily protein	Hydrolase activity. Pathway: triacylglycerol degradation; Homocysteine biosynthesis; Homoserine O-acetyltransferase	GO annotation: Molecular Function: hydrolase activity
Zm00001d009425	Uncharacterized protein	Uncharacterized protein	Uncharacterized protein
Zm00001d051932	Protein ECERIFERUM 1	Cutin, suberine and wax biosynthesis	Protein name: Aldehyde oxygenase (deformylating). GO annotation: Cellular Component: endoplasmic reticulum membrane; integral component of membrane; membrane. Molecular Function: aldehyde oxygenase (deformylating) activity; C-4 methylsterol oxidase activity; iron ion binding; octadecanal decarbonylase activity; oxidoreductase activity. Biological Process: response to chemical; sterol biosynthetic…
Zm00001d045302	Zea nodulation homolog1	Hydrolase activity	GO annotation: Molecular Function: hydrolase activity, acting on ester bonds
Zm00001d007745	S-receptor kinase1	Cell surface receptor signaling pathway	Polysaccharide binding, protein serine/threonine kinase activity
Top loadings PC2
Gene ID	Name	Funtion	Uniprot description
Zm00001d045770	Uncharacterized protein	Uncharacterized protein	Uncharacterized protein
Zm00001d013956	tonoplast intrinsic protein3	Transport	GO annotation: Cellular Component: integral component of membrane. Molecular Function: channel activity
Zm00001d016705	ATPase inhibitor	ATPase inhibitor	ATPase inhibitor
Zm00001d037894	Dehydrin DHN1	Stress response. Gene Product: dehydrin. Description: protein induced by abscisic acid	GO annotations: Biological Process: cold acclimation; response to abscisic acid; response to water deprivation.
Zm00001d031568	Uncharacterized protein	Uncharacterized protein	Uncharacterized protein
Zm00001d015779	14-3-3-like protein GF14 omega	Protein localization; signal transduction	Protein localization; signal transduction
Zm00001d022395
Zm00001d034819	Putative replication protein	Putative replication protein	Putative replication protein
Zm00001d021666	isocitrate lyase1	Carbohydrate metabolism. Gene Product: isocitrate lyase. Pathway: glyoxylate cycle	Function: Involved in storage lipid mobilization during the growth of higher plant seedling. Cofactor: Mg2+, Mn2+. Pathway: Carbohydrate metabolism; glyoxylate cycle; (S)-malate from isocitrate: step 1/2.
Zm00001d024546	Circadian clock associated2	clock regulator	The circadian clock in plants may regulate phase-specific expression of ROS genes to allow the anticipation of oxidative stress according to a diurnal schedule.
Bottom loadings PC2
Gene ID	Name	Funtion	Uniprot description
Zm00001d015054	Probable terpene synthase 3, chloroplastic	Probable terpene synthase.	Probable terpene synthase. Does not produce any detectable product when tested in vitro.
Zm00001d015053	Terpene synthase 2, chloroplastic	Terpenoid biosynthesis.	Involved in sesquiterpene (C15), diterpene (C20) and monoterpene (C10) biosynthesis. Has sesquiterpene synthase activity, converting farnesyl diphosphate to nerolidol, the precursor of the volatile C11-homoterpene (E)-3,8-dimethyl-1,4,7-nonatriene (DMNT). Has diterpene synthase activity, converting geranylgeranyl diphosphate to (E,E)-geranyllinalool, the precursor of the volatile C16-homoterpene …
Zm00001d024486	Terpene synthase10	Terpenoid biosynthesis.	Protein has several cofactor binding sites. Terpene synthasis activity; defense response.
Zm00001d019060	1-deoxy-D-xylulose-5-phosphate synthase	Isoprene biosynthesis; Thiamine biosynthesis	Metabolic intermediate biosynthesis; 1-deoxy-D-xylulose 5-phosphate biosynthesis; 1-deoxy-D-xylulose 5-phosphate from D-glyceraldehyde 3-phosphate and pyruvate: step 1/1.
Zm00001d053554	Peroxidase	Response to oxidative stress	Removal of H2O2, oxidation of toxic reductants, biosynthesis and degradation of lignin, suberization, auxin catabolism, response to environmental stresses such as wounding, pathogen attack and oxidative stress.
Zm00001d035162	LHT1	Amino-acid transport	amino acid transmembrane transporter activity
Zm00001d042143	Glucan endo-13-beta-glucosidase homolog1	Carbohydrate metabolism.	Hydrolase activity, hydrolyzing O-glycosyl compounds
Zm00001d051863	Putative cytochrome P450 superfamily protein	Lipid metabolism	Monooxygenase activity; oxidoreductase activity, acting on paired donors, with incorporation or reduction of molecular oxygen
Zm00001d028230	Sugar transport protein 13	Sugar transport	Monosaccharide transmembrane transporter activity, symporter activity
Zm00001d004380	10-deacetylbaccatin III 10-O-acetyltransferase	N-acyltransferase activity	Transferase
