# Supplementary material for: Three Closely Related Spodoptera Species Similarly Affect Gene Expression and Phytohormone Levels but Differentially Induce Volatile Emissions in Maize
Source: Plant Cell Environ. 2026 Jan 19;49(5):2394–412. doi: 10.1111/pce.70389 (PMC13051760; doi:10.1111/pce.70389)
Supplement: Supplementary file 6 — Table S4: KEGG pathway enrichment analysis of DEGs between each treatment and the specific control. [file PCE-49-2394-s004.xlsx]

## Sheet: Sheet1
Table S4 KEGG pathway enrichment analysis of DEGs between each treatment and the specific control. Upreulated and downregulated pathways are shown in different sheets.
MD-Sf vs MD
Category	ID	Description	GeneRatio	BgRatio	pvalue	padj	-log10(padj)	geneID	geneName	Count
KEGG	zma00270	Cysteine and methionine metabolism	14/131	146/6231	1.87399e-06	0.000112439	3.94908	Zm00001d024852/Zm00001d002592/Zm00001d009146/Zm00001d040697/Zm00001d024853/Zm00001d024843/Zm00001d032187/Zm00001d028303/Zm00001d038460/Zm00001d000294/Zm00001d050409/Zm00001d014945/Zm00001d020686/Zm00001d026060	1-aminocyclopropane-1-carboxylate oxidase3/1-aminocyclopropane-1-carboxylate synthase2/-/-/1-aminocyclopropane-1-carboxylate oxidase15/1-aminocyclopropane-1-carboxylate oxidase15/-/-/-/-/-/-/1-aminocyclopropane-1-carboxylate oxidase2/1-aminocyclopropane-1-carboxylate synthase7	14
KEGG	zma00591	Linoleic acid metabolism	5/131	20/6231	4.57775e-05	0.00137332	2.86223	Zm00001d033624/Zm00001d033623/Zm00001d027893/Zm00001d013493/Zm00001d042540	lipoxygenase4/lipoxygenase3/lipoxygenase9/lipoxygenase5/-	5
KEGG	zma00941	Flavonoid biosynthesis	7/131	52/6231	9.40916e-05	0.00172993	2.76197	Zm00001d009858/Zm00001d043174/Zm00001d037849/Zm00001d043752/Zm00001d012510/Zm00001d050455/Zm00001d026371	-/GRMZM2G138074/-/-/-/-/-	7
KEGG	zma00480	Glutathione metabolism	11/131	137/6231	0.00012981	0.00172993	2.76197	Zm00001d027557/Zm00001d020780/Zm00001d048558/Zm00001d028693/Zm00001d036951/Zm00001d043795/Zm00001d029699/Zm00001d052384/Zm00001d024839/Zm00001d043789/Zm00001d048559	glutathione transferase31/glutathione transferase23/glutathione transferase25/safener induced1/glutathione transferase19/-/glutathione transferase42/-/glutathione S-transferase2/-/glutathione transferase35	11
KEGG	zma00945	Stilbenoid, diarylheptanoid and gingerol biosynthesis	5/131	25/6231	0.000144161	0.00172993	2.76197	Zm00001d009858/Zm00001d043174/Zm00001d037849/Zm00001d012510/Zm00001d050455	-/GRMZM2G138074/-/-/-	5
KEGG	zma00520	Amino sugar and nucleotide sugar metabolism	11/131	172/6231	0.000925757	0.00925757	2.0335	Zm00001d018966/Zm00001d036370/Zm00001d013751/Zm00001d013245/Zm00001d033174/Zm00001d037934/Zm00001d043988/Zm00001d037656/Zm00001d042536/Zm00001d017152/Zm00001d048903	-/chitinase2/-/-/Golgi associated protein homolog/-/chitinase chem5/-/fructokinase1/endochitinase precursor4/-	11
KEGG	zma00902	Monoterpenoid biosynthesis	3/131	11/6231	0.00132443	0.0104988	1.97886	Zm00001d017381/Zm00001d015053/Zm00001d002847	-/terpene synthase2/-	3
KEGG	zma00400	Phenylalanine, tyrosine and tryptophan biosynthesis	6/131	61/6231	0.00165772	0.0104988	1.97886	Zm00001d022181/Zm00001d006900/Zm00001d048461/Zm00001d025333/Zm00001d048561/Zm00001d003830	-/-/blue fluorescent1/-/-/arogenate dehydratase6	6
KEGG	zma00592	alpha-Linolenic acid metabolism	6/131	61/6231	0.00165772	0.0104988	1.97886	Zm00001d029594/Zm00001d013185/Zm00001d006069/Zm00001d027893/Zm00001d048021/Zm00001d035854	allene oxide cyclase1/-/-/lipoxygenase9/allene oxide synthase1/-	6
KEGG	zma00940	Phenylpropanoid biosynthesis	11/131	186/6231	0.0017498	0.0104988	1.97886	Zm00001d053554/Zm00001d022457/Zm00001d009858/Zm00001d043174/Zm00001d013862/Zm00001d002898/Zm00001d025847/Zm00001d037849/Zm00001d012510/Zm00001d050455/Zm00001d017276	-/peroxidase3/-/GRMZM2G138074/-/-/-/-/-/-/-	11
MD-Se vs MD
Category	ID	Description	GeneRatio	BgRatio	pvalue	padj	-log10(padj)	geneID	geneName	Count
KEGG	zma00520	Amino sugar and nucleotide sugar metabolism	9/40	175/6187	1.21223e-06	3.27302e-05	4.48505	Zm00001d013751/Zm00001d036370/Zm00001d048903/Zm00001d033174/Zm00001d037934/Zm00001d037656/Zm00001d043988/Zm00001d013245/Zm00001d018966	-/chitinase2/-/Golgi associated protein homolog/-/-/chitinase chem5/-/-	9
KEGG	zma00902	Monoterpenoid biosynthesis	2/40	11/6187	0.00216063	0.0291685	1.53509	Zm00001d017381/Zm00001d002847	-/-	2
KEGG	zma00941	Flavonoid biosynthesis	3/40	52/6187	0.00444399	0.0342166	1.46576	Zm00001d009858/Zm00001d037849/Zm00001d043752	-/-/-	3
KEGG	zma00940	Phenylpropanoid biosynthesis	5/40	182/6187	0.00595081	0.0342166	1.46576	Zm00001d053554/Zm00001d022457/Zm00001d002898/Zm00001d009858/Zm00001d037849	-/peroxidase3/-/-/-	5
KEGG	zma00592	alpha-Linolenic acid metabolism	3/40	59/6187	0.0063364	0.0342166	1.46576	Zm00001d029594/Zm00001d006069/Zm00001d013185	allene oxide cyclase1/-/-	3
KEGG	zma00945	Stilbenoid, diarylheptanoid and gingerol biosynthesis	2/40	25/6187	0.0111311	0.0432451	1.36406	Zm00001d009858/Zm00001d037849	-/-	2
KEGG	zma00480	Glutathione metabolism	4/40	137/6187	0.0113432	0.0432451	1.36406	Zm00001d020780/Zm00001d027557/Zm00001d028693/Zm00001d048559	glutathione transferase23/glutathione transferase31/safener induced1/glutathione transferase35	4
KEGG	zma00270	Cysteine and methionine metabolism	4/40	142/6187	0.0128134	0.0432451	1.36406	Zm00001d002592/Zm00001d024843/Zm00001d024852/Zm00001d032187	1-aminocyclopropane-1-carboxylate synthase2/1-aminocyclopropane-1-carboxylate oxidase15/1-aminocyclopropane-1-carboxylate oxidase3/-	4
MD-Sl vs MD
Category	ID	Description	GeneRatio	BgRatio	pvalue	padj	-log10(padj)	geneID	geneName	Count
KEGG	zma00591	Linoleic acid metabolism	7/133	20/6234	1.05679e-07	6.34072e-06	5.19786	Zm00001d033624/Zm00001d033623/Zm00001d013493/Zm00001d042540/Zm00001d003533/Zm00001d027893/Zm00001d042541	lipoxygenase4/lipoxygenase3/lipoxygenase5/-/tassel seed1/lipoxygenase9/lipoxygenase1	7
KEGG	zma00940	Phenylpropanoid biosynthesis	15/133	182/6234	6.38556e-06	0.000191567	3.71768	Zm00001d053554/Zm00001d022457/Zm00001d009858/Zm00001d002898/Zm00001d025847/Zm00001d037849/Zm00001d038555/Zm00001d013862/Zm00001d043174/Zm00001d024314/Zm00001d004443/Zm00001d012510/Zm00001d017276/Zm00001d051529/Zm00001d052335	-/peroxidase3/-/-/-/-/-/-/GRMZM2G138074/-/-/-/-/-/-	15
KEGG	zma00945	Stilbenoid, diarylheptanoid and gingerol biosynthesis	5/133	26/6234	0.000188041	0.00252668	2.59745	Zm00001d009858/Zm00001d037849/Zm00001d038555/Zm00001d043174/Zm00001d012510	-/-/-/GRMZM2G138074/-	5
KEGG	zma00592	alpha-Linolenic acid metabolism	7/133	58/6234	0.000208635	0.00252668	2.59745	Zm00001d048021/Zm00001d029594/Zm00001d013185/Zm00001d028282/Zm00001d006069/Zm00001d003533/Zm00001d027893	allene oxide synthase1/allene oxide cyclase1/-/allene oxide synthesis2/-/tassel seed1/lipoxygenase9	7
KEGG	zma00270	Cysteine and methionine metabolism	11/133	144/6234	0.000230368	0.00252668	2.59745	Zm00001d024852/Zm00001d002592/Zm00001d009146/Zm00001d040697/Zm00001d000294/Zm00001d032187/Zm00001d024853/Zm00001d028303/Zm00001d024843/Zm00001d002051/Zm00001d014945	1-aminocyclopropane-1-carboxylate oxidase3/1-aminocyclopropane-1-carboxylate synthase2/-/-/-/-/1-aminocyclopropane-1-carboxylate oxidase15/-/1-aminocyclopropane-1-carboxylate oxidase15/-/-	11
KEGG	zma00400	Phenylalanine, tyrosine and tryptophan biosynthesis	7/133	60/6234	0.000258662	0.00252668	2.59745	Zm00001d003830/Zm00001d022181/Zm00001d006900/Zm00001d034713/Zm00001d025333/Zm00001d048461/Zm00001d048561	arogenate dehydratase6/-/-/-/-/blue fluorescent1/-	7
KEGG	zma00520	Amino sugar and nucleotide sugar metabolism	12/133	173/6234	0.000294779	0.00252668	2.59745	Zm00001d036370/Zm00001d013245/Zm00001d018966/Zm00001d013751/Zm00001d033174/Zm00001d037934/Zm00001d043988/Zm00001d048903/Zm00001d037656/Zm00001d017152/Zm00001d009908/Zm00001d042536	chitinase2/-/-/-/Golgi associated protein homolog/-/chitinase chem5/-/-/endochitinase precursor4/-/fructokinase1	12
KEGG	zma00941	Flavonoid biosynthesis	6/133	54/6234	0.000938834	0.00704125	2.15235	Zm00001d009858/Zm00001d037849/Zm00001d038555/Zm00001d043174/Zm00001d012510/Zm00001d043752	-/-/-/GRMZM2G138074/-/-	6
KEGG	zma00902	Monoterpenoid biosynthesis	3/133	11/6234	0.0013819	0.00921266	2.03562	Zm00001d015053/Zm00001d017381/Zm00001d002847	terpene synthase2/-/-	3
KEGG	zma00402	Benzoxazinoid biosynthesis	3/133	13/6234	0.00232151	0.0129428	1.88797	Zm00001d034461/Zm00001d034453/Zm00001d048634	-/-/benzoxazinone synthesis6	3
KEGG	zma00480	Glutathione metabolism	9/133	136/6234	0.00237284	0.0129428	1.88797	Zm00001d048558/Zm00001d028693/Zm00001d027557/Zm00001d020780/Zm00001d036951/Zm00001d043795/Zm00001d052384/Zm00001d043789/Zm00001d029699	glutathione transferase25/safener induced1/glutathione transferase31/glutathione transferase23/glutathione transferase19/-/-/-/glutathione transferase42	9
I-Sf vs I-W
Category	ID	Description	GeneRatio	BgRatio	pvalue	padj	-log10(padj)	geneID	geneName	Count
KEGG	zma00400	Phenylalanine, tyrosine and tryptophan biosynthesis	17/331	62/6245	1.13998e-08	1.04878e-06	5.97932	Zm00001d020008/Zm00001d034713/Zm00001d022181/Zm00001d048461/Zm00001d045450/Zm00001d010190/Zm00001d036439/Zm00001d006900/Zm00001d024393/Zm00001d006242/Zm00001d040850/Zm00001d003395/Zm00001d003830/Zm00001d048561/Zm00001d025333/Zm00001d037455/Zm00001d043382	-/-/-/blue fluorescent1/-/glutamate-oxaloacetate transaminase5/-/-/-/-/-/anthranilate synthase homolog1/arogenate dehydratase6/-/-/-/glutamate-oxaloacetate transaminase1	17
KEGG	zma00592	alpha-Linolenic acid metabolism	16/331	58/6245	2.82599e-08	1.29996e-06	5.88607	Zm00001d048021/Zm00001d028282/Zm00001d029594/Zm00001d044906/Zm00001d049059/Zm00001d006069/Zm00001d032049/Zm00001d033931/Zm00001d044908/Zm00001d015852/Zm00001d034186/Zm00001d011097/Zm00001d027519/Zm00001d034184/Zm00001d013185/Zm00001d041204	allene oxide synthase1/allene oxide synthesis2/allene oxide cyclase1/12-oxo-phytodienoic acid reductase2/alcohol dehydrogenase2/-/12-oxo-phytodienoic acid reductase7/alcohol dehydrogenase1/12-oxo-phytodienoic acid reductase1/lipoxygenase11/allene oxide synthesis3/-/-/allene oxide synthesis4/-/lipoxygenase12	16
KEGG	zma00270	Cysteine and methionine metabolism	23/331	143/6245	1.39328e-06	4.27272e-05	4.3693	Zm00001d038453/Zm00001d038460/Zm00001d031128/Zm00001d013644/Zm00001d049239/Zm00001d032187/Zm00001d014945/Zm00001d024853/Zm00001d002592/Zm00001d040697/Zm00001d002051/Zm00001d031019/Zm00001d028303/Zm00001d035445/Zm00001d024852/Zm00001d027727/Zm00001d043101/Zm00001d039487/Zm00001d033480/Zm00001d009146/Zm00001d043951/Zm00001d043382/Zm00001d000294	-/-/-/-/adenosyl homocysteine hydrolase1/-/-/1-aminocyclopropane-1-carboxylate oxidase15/1-aminocyclopropane-1-carboxylate synthase2/-/-/-/-/gamma-glutamylcysteine synthetase1/1-aminocyclopropane-1-carboxylate oxidase3/-/-/1-aminocyclopropane-1-carboxylate synthase1/-/-/-/glutamate-oxaloacetate transaminase1/-	23
KEGG	zma00940	Phenylpropanoid biosynthesis	26/331	181/6245	2.60849e-06	5.99952e-05	4.22188	Zm00001d038555/Zm00001d050455/Zm00001d013862/Zm00001d017279/Zm00001d051166/Zm00001d020808/Zm00001d040399/Zm00001d015459/Zm00001d005279/Zm00001d036293/Zm00001d037849/Zm00001d043174/Zm00001d009858/Zm00001d040705/Zm00001d053554/Zm00001d003015/Zm00001d025847/Zm00001d017276/Zm00001d035055/Zm00001d016185/Zm00001d010924/Zm00001d045092/Zm00001d052335/Zm00001d002898/Zm00001d023899/Zm00001d012510	-/-/-/phenylalanine ammonia lyase7/-/-/-/coumarate ligase1/-/Caffeoyl-CoA O-methyltransferase1/-/GRMZM2G138074/-/-/-/-/-/-/-/-/-/-/-/-/-/-	26
KEGG	zma01230	Biosynthesis of amino acids	36/331	326/6245	1.72324e-05	0.000317077	3.49884	Zm00001d020008/Zm00001d034713/Zm00001d022181/Zm00001d048461/Zm00001d052233/Zm00001d045450/Zm00001d031128/Zm00001d051001/Zm00001d043845/Zm00001d010190/Zm00001d017121/Zm00001d010375/Zm00001d013644/Zm00001d036439/Zm00001d006900/Zm00001d024393/Zm00001d040697/Zm00001d002051/Zm00001d049234/Zm00001d006242/Zm00001d001831/Zm00001d040850/Zm00001d003395/Zm00001d003830/Zm00001d048561/Zm00001d014258/Zm00001d0…	-/-/-/blue fluorescent1/-/-/-/glyceraldehyde-3-phosphate dehydrogenase3/-/glutamate-oxaloacetate transaminase5/glyceraldehyde-3-phosphate dehydrogenase4/-/-/-/-/-/-/-/glycine1/-/-/-/anthranilate synthase homolog1/arogenate dehydratase6/-/alanine aminotransferase5/-/-/-/-/-/-/-/-/glutamate-oxaloacetate transaminase1/-	36
KEGG	zma00591	Linoleic acid metabolism	7/331	19/6245	3.19587e-05	0.000490034	3.30977	Zm00001d013493/Zm00001d033623/Zm00001d042540/Zm00001d042541/Zm00001d015852/Zm00001d033624/Zm00001d041204	lipoxygenase5/lipoxygenase3/-/lipoxygenase1/lipoxygenase11/lipoxygenase4/lipoxygenase12	7
KEGG	zma00945	Stilbenoid, diarylheptanoid and gingerol biosynthesis	8/331	27/6245	5.23051e-05	0.000687439	3.16277	Zm00001d038555/Zm00001d050455/Zm00001d036293/Zm00001d037849/Zm00001d043174/Zm00001d009858/Zm00001d045092/Zm00001d012510	-/-/Caffeoyl-CoA O-methyltransferase1/-/GRMZM2G138074/-/-/-	8
KEGG	zma00480	Glutathione metabolism	19/331	137/6245	9.7664e-05	0.00112314	2.94957	Zm00001d024839/Zm00001d027557/Zm00001d028693/Zm00001d048558/Zm00001d042104/Zm00001d042184/Zm00001d048559/Zm00001d043795/Zm00001d047765/Zm00001d029699/Zm00001d043789/Zm00001d020780/Zm00001d018809/Zm00001d035445/Zm00001d029708/Zm00001d026154/Zm00001d024963/Zm00001d043344/Zm00001d036951	glutathione S-transferase2/glutathione transferase31/safener induced1/glutathione transferase25/glutathione transferase7/6-phosphogluconate dehydrogenase2/glutathione transferase35/-/-/glutathione transferase42/-/glutathione transferase23/glutathione transferase6/gamma-glutamylcysteine synthetase1/glutathione transferase30/-/glutathione transferase22/glutathione transferase8/glutathione transfera…	19
KEGG	zma00260	Glycine, serine and threonine metabolism	14/331	92/6245	0.000305603	0.00312395	2.5053	Zm00001d038453/Zm00001d038460/Zm00001d052233/Zm00001d031364/Zm00001d031403/Zm00001d031349/Zm00001d002051/Zm00001d049234/Zm00001d031379/Zm00001d027727/Zm00001d030544/Zm00001d005818/Zm00001d043951/Zm00001d025862	-/-/-/-/-/-/-/glycine1/-/-/-/-/-/-	14
KEGG	zma00941	Flavonoid biosynthesis	10/331	55/6245	0.000527665	0.00485451	2.31385	Zm00001d038555/Zm00001d050455/Zm00001d036293/Zm00001d037849/Zm00001d043174/Zm00001d009858/Zm00001d043752/Zm00001d045092/Zm00001d012782/Zm00001d012510	-/-/Caffeoyl-CoA O-methyltransferase1/-/GRMZM2G138074/-/-/-/-/-	10
KEGG	zma00360	Phenylalanine metabolism	7/331	34/6245	0.00171406	0.0143358	1.84358	Zm00001d017279/Zm00001d051166/Zm00001d010190/Zm00001d003015/Zm00001d017276/Zm00001d015356/Zm00001d043382	phenylalanine ammonia lyase7/-/glutamate-oxaloacetate transaminase5/-/-/4-hydroxyphenylpyruvate dioxygenase 1/glutamate-oxaloacetate transaminase1	7
KEGG	zma00904	Diterpenoid biosynthesis	6/331	26/6245	0.00197639	0.0147133	1.83229	Zm00001d045563/Zm00001d041082/Zm00001d018839/Zm00001d039394/Zm00001d046342/Zm00001d012712	dwarf plant3/kaurene synthase4/cytochrome P-450 19/gibberellin 2-oxidase13/kaurene oxidase2/gibberellin 2-oxidase10	6
KEGG	zma01200	Carbon metabolism	32/331	356/6245	0.00207906	0.0147133	1.83229	Zm00001d052233/Zm00001d051001/Zm00001d016166/Zm00001d031364/Zm00001d037693/Zm00001d017121/Zm00001d010375/Zm00001d034602/Zm00001d031403/Zm00001d032187/Zm00001d042727/Zm00001d042184/Zm00001d031349/Zm00001d002051/Zm00001d049234/Zm00001d017801/Zm00001d031212/Zm00001d001831/Zm00001d027996/Zm00001d002261/Zm00001d031379/Zm00001d014258/Zm00001d027727/Zm00001d020309/Zm00001d011889/Zm00001d030544/Zm00001d0…	alanine aminotransferase5/-/-/hexokinase9/-/phosphoenolpyruvate carboxykinase homolog2/-/catalase2/-/-/glutamate-oxaloacetate transaminase1	32
KEGG	zma00250	Alanine, aspartate and glutamate metabolism	11/331	78/6245	0.00250557	0.0164652	1.78343	Zm00001d038453/Zm00001d038460/Zm00001d043845/Zm00001d031364/Zm00001d031403/Zm00001d031349/Zm00001d031379/Zm00001d014258/Zm00001d043951/Zm00001d047981/Zm00001d043382	-/-/-/-/-/-/-/alanine aminotransferase5/-/-/glutamate-oxaloacetate transaminase1	11
KEGG	zma00350	Tyrosine metabolism	7/331	37/6245	0.00286125	0.017549	1.75575	Zm00001d049059/Zm00001d010190/Zm00001d033931/Zm00001d027996/Zm00001d015356/Zm00001d030347/Zm00001d043382	alcohol dehydrogenase2/glutamate-oxaloacetate transaminase5/alcohol dehydrogenase1/-/4-hydroxyphenylpyruvate dioxygenase 1/-/glutamate-oxaloacetate transaminase1	7
KEGG	zma00040	Pentose and glucuronate interconversions	9/331	61/6245	0.00446407	0.0256302	1.59125	Zm00001d013245/Zm00001d034072/Zm00001d040649/Zm00001d042556/Zm00001d032992/Zm00001d040650/Zm00001d032806/Zm00001d038874/Zm00001d022104		9
KEGG	zma00010	Glycolysis / Gluconeogenesis	18/331	174/6245	0.00473602	0.0256302	1.59125	Zm00001d052233/Zm00001d051001/Zm00001d049059/Zm00001d028759/Zm00001d017121/Zm00001d010375/Zm00001d014945/Zm00001d042727/Zm00001d033931/Zm00001d001831/Zm00001d027996/Zm00001d020309/Zm00001d011889/Zm00001d047893/Zm00001d005818/Zm00001d047663/Zm00001d030347/Zm00001d020006	-/glyceraldehyde-3-phosphate dehydrogenase3/alcohol dehydrogenase2/pyruvate decarboxylase3/glyceraldehyde-3-phosphate dehydrogenase4/-/-/-/alcohol dehydrogenase1/-/-/-/hexokinase9/phosphoenolpyruvate carboxykinase homolog2/-/-/-/-	18
KEGG	zma00630	Glyoxylate and dicarboxylate metabolism	12/331	98/6245	0.00533999	0.0263865	1.57862	Zm00001d031364/Zm00001d031403/Zm00001d032187/Zm00001d031349/Zm00001d049234/Zm00001d017801/Zm00001d031212/Zm00001d002261/Zm00001d031379/Zm00001d030544/Zm00001d027511/Zm00001d047663	-/-/-/-/glycine1/-/-/-/-/-/catalase2/-	12
KEGG	zma04075	Plant hormone signal transduction	28/331	319/6245	0.00544939	0.0263865	1.57862	Zm00001d016277/Zm00001d047017/Zm00001d027900/Zm00001d005813/Zm00001d030993/Zm00001d029448/Zm00001d043431/Zm00001d011377/Zm00001d027901/Zm00001d003903/Zm00001d016783/Zm00001d006753/Zm00001d033050/Zm00001d012731/Zm00001d045064/Zm00001d041418/Zm00001d012296/Zm00001d043515/Zm00001d014253/Zm00001d028793/Zm00001d013707/Zm00001d022017/Zm00001d048268/Zm00001d048263/Zm00001d009309/Zm00001d010360/Zm00001d0…	Aux/IAA-transcription factor 23/bHLH-transcription factor 91/ZIM-transcription factor 27/ZIM-transcription factor 13/Aux/IAA-transcription factor 2/ZIM-transcription factor 24/ARF-transcription factor 11/-/ZIM-transcription factor 16/ZIM-transcription factor 33/stress-induced protein kinase1/-/ZIM-transcription factor 18/ARF-transcription factor 26/-/Aux/IAA-transcription factor 11/bZIP-transcrip…	28
KEGG	zma00520	Amino sugar and nucleotide sugar metabolism	18/331	180/6245	0.00673552	0.0309834	1.50887	Zm00001d013245/Zm00001d013751/Zm00001d033174/Zm00001d017152/Zm00001d014842/Zm00001d037656/Zm00001d034072/Zm00001d003190/Zm00001d014840/Zm00001d043988/Zm00001d026415/Zm00001d011889/Zm00001d003191/Zm00001d036366/Zm00001d048903/Zm00001d026311/Zm00001d049804/Zm00001d036370	-/-/Golgi associated protein homolog/endochitinase precursor4/chitinase3/-/-/chitinase A1/-/chitinase chem5/-/hexokinase9/-/GRMZM2G145518/-/-/-/chitinase2	18
KEGG	zma00710	Carbon fixation in photosynthetic organisms	11/331	94/6245	0.0104745	0.0458884	1.3383	Zm00001d051001/Zm00001d016166/Zm00001d037693/Zm00001d017121/Zm00001d032187/Zm00001d042727/Zm00001d014258/Zm00001d047893/Zm00001d025599/Zm00001d040129/Zm00001d043382	glyceraldehyde-3-phosphate dehydrogenase3/phosphoenolpyruvate carboxylase2/-/glyceraldehyde-3-phosphate dehydrogenase4/-/-/alanine aminotransferase5/phosphoenolpyruvate carboxykinase homolog2/-/-/glutamate-oxaloacetate transaminase1	11
I-Se vs I-W
Category	ID	Description	GeneRatio	BgRatio	pvalue	padj	-log10(padj)	geneID	geneName	Count
KEGG	zma00400	Phenylalanine, tyrosine and tryptophan biosynthesis	17/270	62/6240	5.06579e-10	4.20461e-08	7.37627	Zm00001d034713/Zm00001d020008/Zm00001d048461/Zm00001d022181/Zm00001d028536/Zm00001d036439/Zm00001d006242/Zm00001d045450/Zm00001d003395/Zm00001d010190/Zm00001d024393/Zm00001d048561/Zm00001d006900/Zm00001d040850/Zm00001d003830/Zm00001d025333/Zm00001d001823	-/-/blue fluorescent1/-/-/-/-/-/anthranilate synthase homolog1/glutamate-oxaloacetate transaminase5/-/-/-/-/arogenate dehydratase6/-/-	17
KEGG	zma00940	Phenylpropanoid biosynthesis	26/270	182/6240	5.42731e-08	2.25233e-06	5.64737	Zm00001d020808/Zm00001d038555/Zm00001d003015/Zm00001d053554/Zm00001d009858/Zm00001d043174/Zm00001d015459/Zm00001d017276/Zm00001d051166/Zm00001d025847/Zm00001d035055/Zm00001d013862/Zm00001d017279/Zm00001d037849/Zm00001d050455/Zm00001d045092/Zm00001d040399/Zm00001d040705/Zm00001d032854/Zm00001d028349/Zm00001d010924/Zm00001d002898/Zm00001d052335/Zm00001d016185/Zm00001d022458/Zm00001d022457	-/-/-/-/-/GRMZM2G138074/coumarate ligase1/-/-/-/-/-/phenylalanine ammonia lyase7/-/-/-/-/-/-/-/-/-/-/-/-/peroxidase3	26
KEGG	zma00592	alpha-Linolenic acid metabolism	12/270	58/6240	5.06217e-06	0.000140053	3.85371	Zm00001d049059/Zm00001d048021/Zm00001d028282/Zm00001d029594/Zm00001d006069/Zm00001d015852/Zm00001d044908/Zm00001d032049/Zm00001d027519/Zm00001d034186/Zm00001d044906/Zm00001d034184	alcohol dehydrogenase2/allene oxide synthase1/allene oxide synthesis2/allene oxide cyclase1/-/lipoxygenase11/12-oxo-phytodienoic acid reductase1/12-oxo-phytodienoic acid reductase7/-/allene oxide synthesis3/12-oxo-phytodienoic acid reductase2/allene oxide synthesis4	12
KEGG	zma00591	Linoleic acid metabolism	7/270	19/6240	8.46186e-06	0.000175584	3.75552	Zm00001d015852/Zm00001d013493/Zm00001d033623/Zm00001d002000/Zm00001d042540/Zm00001d042541/Zm00001d033624	lipoxygenase11/lipoxygenase5/lipoxygenase3/lipoxygenase6/-/lipoxygenase1/lipoxygenase4	7
KEGG	zma00945	Stilbenoid, diarylheptanoid and gingerol biosynthesis	7/270	27/6240	0.000110636	0.00183656	2.73599	Zm00001d038555/Zm00001d009858/Zm00001d043174/Zm00001d037849/Zm00001d050455/Zm00001d045092/Zm00001d023257	-/-/GRMZM2G138074/-/-/-/-	7
KEGG	zma01230	Biosynthesis of amino acids	29/270	326/6240	0.000149869	0.00207319	2.68336	Zm00001d034713/Zm00001d020008/Zm00001d048461/Zm00001d022181/Zm00001d040697/Zm00001d028536/Zm00001d036439/Zm00001d031128/Zm00001d010375/Zm00001d006242/Zm00001d051001/Zm00001d045450/Zm00001d003395/Zm00001d049234/Zm00001d052233/Zm00001d010190/Zm00001d024393/Zm00001d048561/Zm00001d043845/Zm00001d006900/Zm00001d040850/Zm00001d002051/Zm00001d017121/Zm00001d033480/Zm00001d003830/Zm00001d028303/Zm00001d0…	-/-/blue fluorescent1/-/-/-/-/-/-/-/glyceraldehyde-3-phosphate dehydrogenase3/-/anthranilate synthase homolog1/glycine1/-/glutamate-oxaloacetate transaminase5/-/-/-/-/-/-/glyceraldehyde-3-phosphate dehydrogenase4/-/arogenate dehydratase6/-/-/-/-	29
KEGG	zma00040	Pentose and glucuronate interconversions	10/270	61/6240	0.000248231	0.00294331	2.53116	Zm00001d013245/Zm00001d040649/Zm00001d009899/Zm00001d042556/Zm00001d034072/Zm00001d032992/Zm00001d022104/Zm00001d032806/Zm00001d038874/Zm00001d040650	-/-/-/-/-/-/-/-/-/-	10
KEGG	zma00360	Phenylalanine metabolism	7/270	33/6240	0.000425834	0.00441802	2.35477	Zm00001d003015/Zm00001d017276/Zm00001d051166/Zm00001d010190/Zm00001d017279/Zm00001d015356/Zm00001d033024	-/-/-/glutamate-oxaloacetate transaminase5/phenylalanine ammonia lyase7/4-hydroxyphenylpyruvate dioxygenase 1/-	7
KEGG	zma00520	Amino sugar and nucleotide sugar metabolism	18/270	176/6240	0.000556217	0.00512955	2.28992	Zm00001d013245/Zm00001d017152/Zm00001d013751/Zm00001d033174/Zm00001d037656/Zm00001d014842/Zm00001d014840/Zm00001d043988/Zm00001d003190/Zm00001d034072/Zm00001d049804/Zm00001d048903/Zm00001d036366/Zm00001d003191/Zm00001d042536/Zm00001d036370/Zm00001d009060/Zm00001d037689	-/endochitinase precursor4/-/Golgi associated protein homolog/-/chitinase3/-/chitinase chem5/chitinase A1/-/-/-/GRMZM2G145518/-/fructokinase1/chitinase2/-/hexokinase7	18
KEGG	zma00480	Glutathione metabolism	15/270	139/6240	0.000919103	0.00762856	2.11756	Zm00001d027557/Zm00001d024839/Zm00001d028693/Zm00001d048559/Zm00001d043795/Zm00001d020780/Zm00001d042184/Zm00001d043789/Zm00001d042104/Zm00001d048558/Zm00001d033707/Zm00001d029699/Zm00001d029708/Zm00001d036951/Zm00001d047765	glutathione transferase31/glutathione S-transferase2/safener induced1/glutathione transferase35/-/glutathione transferase23/6-phosphogluconate dehydrogenase2/-/glutathione transferase7/glutathione transferase25/-/glutathione transferase42/glutathione transferase30/glutathione transferase19/-	15
KEGG	zma00941	Flavonoid biosynthesis	8/270	54/6240	0.00203782	0.0153763	1.81315	Zm00001d038555/Zm00001d043752/Zm00001d009858/Zm00001d043174/Zm00001d037849/Zm00001d050455/Zm00001d045092/Zm00001d012782	-/-/-/GRMZM2G138074/-/-/-/-	8
KEGG	zma00270	Cysteine and methionine metabolism	14/270	142/6240	0.00318487	0.0220287	1.65701	Zm00001d038453/Zm00001d038460/Zm00001d040697/Zm00001d031128/Zm00001d049239/Zm00001d032187/Zm00001d002592/Zm00001d031019/Zm00001d043951/Zm00001d002051/Zm00001d014945/Zm00001d033480/Zm00001d000294/Zm00001d028303	-/-/-/-/adenosyl homocysteine hydrolase1/-/1-aminocyclopropane-1-carboxylate synthase2/-/-/-/-/-/-/-	14
KEGG	zma00280	Valine, leucine and isoleucine degradation	8/270	59/6240	0.00360439	0.0230126	1.63803	Zm00001d038453/Zm00001d038460/Zm00001d043951/Zm00001d023694/Zm00001d051754/Zm00001d005818/Zm00001d031212/Zm00001d028303	-/-/-/-/aldehyde dehydrogenase2/-/-/-	8
KEGG	zma00350	Tyrosine metabolism	6/270	37/6240	0.00465366	0.0275896	1.55925	Zm00001d049059/Zm00001d010190/Zm00001d000001/Zm00001d030347/Zm00001d015356/Zm00001d033024	alcohol dehydrogenase2/glutamate-oxaloacetate transaminase5/polyphenol oxidase1/-/4-hydroxyphenylpyruvate dioxygenase 1/-	6
KEGG	zma00010	Glycolysis / Gluconeogenesis	15/270	175/6240	0.00851816	0.0470619	1.32733	Zm00001d049059/Zm00001d010375/Zm00001d051001/Zm00001d042727/Zm00001d052233/Zm00001d028759/Zm00001d017121/Zm00001d014945/Zm00001d030347/Zm00001d051754/Zm00001d047663/Zm00001d005818/Zm00001d047893/Zm00001d037689/Zm00001d020309	alcohol dehydrogenase2/-/glyceraldehyde-3-phosphate dehydrogenase3/-/-/pyruvate decarboxylase3/glyceraldehyde-3-phosphate dehydrogenase4/-/-/aldehyde dehydrogenase2/-/-/phosphoenolpyruvate carboxykinase homolog2/hexokinase7/-	15
KEGG	zma04075	Plant hormone signal transduction	23/270	318/6240	0.0101932	0.0470619	1.32733	Zm00001d047017/Zm00001d005813/Zm00001d016277/Zm00001d027900/Zm00001d011377/Zm00001d029448/Zm00001d016783/Zm00001d043431/Zm00001d030993/Zm00001d002410/Zm00001d012731/Zm00001d045064/Zm00001d003903/Zm00001d013130/Zm00001d009309/Zm00001d043515/Zm00001d020614/Zm00001d006753/Zm00001d026398/Zm00001d010411/Zm00001d016924/Zm00001d013707/Zm00001d026594	bHLH-transcription factor 91/ZIM-transcription factor 13/Aux/IAA-transcription factor 23/ZIM-transcription factor 27/-/ZIM-transcription factor 24/stress-induced protein kinase1/ARF-transcription factor 11/Aux/IAA-transcription factor 2/-/ARF-transcription factor 26/-/ZIM-transcription factor 33/bHLH-transcription factor 60/-/Aux/IAA-transcription factor 12/ZIM-transcription factor 28/-/bZIP-tran…	23
KEGG	zma00902	Monoterpenoid biosynthesis	3/270	11/6240	0.0102062	0.0470619	1.32733	Zm00001d015053/Zm00001d002847/Zm00001d017381	terpene synthase2/-/-	3
KEGG	zma00909	Sesquiterpenoid and triterpenoid biosynthesis	3/270	11/6240	0.0102062	0.0470619	1.32733	Zm00001d002351/Zm00001d024479/Zm00001d024486	terpene synthase1/-/terpene synthase10	3
I-Sl vs I-W
Category	ID	Description	GeneRatio	BgRatio	pvalue	padj	-log10(padj)	geneID	geneName	Count
KEGG	zma00902	Monoterpenoid biosynthesis	3/42	11/6257	4.47105e-05	0.00134132	2.87247	Zm00001d017381/Zm00001d015053/Zm00001d002847	-/terpene synthase2/-	3
KEGG	zma00040	Pentose and glucuronate interconversions	4/42	61/6257	0.000693865	0.00738128	2.13187	Zm00001d013245/Zm00001d042556/Zm00001d040649/Zm00001d022104	-/-/-/-	4
KEGG	zma00592	alpha-Linolenic acid metabolism	4/42	62/6257	0.000738128	0.00738128	2.13187	Zm00001d049059/Zm00001d006069/Zm00001d028282/Zm00001d048021	alcohol dehydrogenase2/-/allene oxide synthesis2/allene oxide synthase1	4
KEGG	zma00520	Amino sugar and nucleotide sugar metabolism	6/42	176/6257	0.00102823	0.00771172	2.11285	Zm00001d014840/Zm00001d014842/Zm00001d017152/Zm00001d013245/Zm00001d013751/Zm00001d037656	-/chitinase3/endochitinase precursor4/-/-/-	6
KEGG	zma00270	Cysteine and methionine metabolism	5/42	143/6257	0.0025038	0.0150228	1.82325	Zm00001d038453/Zm00001d038460/Zm00001d002592/Zm00001d040697/Zm00001d031128	-/-/1-aminocyclopropane-1-carboxylate synthase2/-/-	5
KEGG	zma00941	Flavonoid biosynthesis	3/42	53/6257	0.00521899	0.026095	1.58344	Zm00001d038555/Zm00001d045092/Zm00001d043752	-/-/-	3
KEGG	zma00940	Phenylpropanoid biosynthesis	5/42	183/6257	0.00716729	0.0289726	1.53801	Zm00001d020808/Zm00001d005279/Zm00001d038555/Zm00001d003015/Zm00001d045092	-/-/-/-/-	5
KEGG	zma00400	Phenylalanine, tyrosine and tryptophan biosynthesis	3/42	61/6257	0.00772603	0.0289726	1.53801	Zm00001d020008/Zm00001d034713/Zm00001d048461	-/-/blue fluorescent1	3
KEGG	zma00945	Stilbenoid, diarylheptanoid and gingerol biosynthesis	2/42	27/6257	0.0138844	0.0462812	1.3346	Zm00001d038555/Zm00001d045092	-/-	2

## Sheet: Upregulated pathways
MD-Sf vs MD upregulated pathways
KEGGID	Description	GeneRatio	BgRatio	pvalue	padj	geneID	geneName	keggID	Count
zma00592	alpha-Linolenic acid metabolism	20|425	61|6231	1.40042e-09	1.45644e-07	Zm00001d029594/Zm00001d013185/Zm00001d003533/Zm00001d006069/Zm00001d027893/Zm00001d048021/Zm00001d035854/Zm00001d047340/Zm00001d027519/Zm00001d028282/Zm00001d015852/Zm00001d021131/Zm00001d044906/Zm00001d031449/Zm00001d034186/Zm00001d034184/Zm00001d025166/Zm00001d012687/Zm00001d014093/Zm00001d032049	allene oxide cyclase1/-/tassel seed1/-/lipoxygenase9/allene oxide synthase1/-/-/-/allene oxide synthesis2/lipoxygenase11/-/12-oxo-phytodienoic acid reductase2/lipoxygenase13/allene oxide synthesis3/allene oxide synthesis4/-/-/-/12-oxo-phytodienoic acid reductase7	zma:542151/zma:103625850/zma:100037808/zma:103647563/zma:100037806/zma:542150/zma:101027254/zma:100273356/zma:100274307/zma:100279433/zma:100037810/zma:100282132/zma:732822/zma:103642039/zma:103644066/zma:103644067/zma:100216803/zma:103636624/zma:100274263/zma:732830	20
zma00591	Linoleic acid metabolism	10|425	20|6231	1.95221e-07	1.01515e-05	Zm00001d033624/Zm00001d033623/Zm00001d003533/Zm00001d027893/Zm00001d013493/Zm00001d042541/Zm00001d042540/Zm00001d015852/Zm00001d031449/Zm00001d012687	lipoxygenase4/lipoxygenase3/tassel seed1/lipoxygenase9/lipoxygenase5/lipoxygenase1/-/lipoxygenase11/lipoxygenase13/-	zma:100037803/zma:542495/zma:100037808/zma:100037806/zma:100037804/zma:541856/zma:100037802/zma:100037810/zma:103642039/zma:103636624	10
zma00270	Cysteine and methionine metabolism	25|425	146|6231	1.43387e-05	0.000497075	Zm00001d024852/Zm00001d002592/Zm00001d009146/Zm00001d040697/Zm00001d024853/Zm00001d024843/Zm00001d032187/Zm00001d028303/Zm00001d038460/Zm00001d031128/Zm00001d038453/Zm00001d051056/Zm00001d000294/Zm00001d050409/Zm00001d014945/Zm00001d020686/Zm00001d043382/Zm00001d026060/Zm00001d002051/Zm00001d049239/Zm00001d033862/Zm00001d010920/Zm00001d027727/Zm00001d026472/Zm00001d011735	1-aminocyclopropane-1-carboxylate oxidase3/1-aminocyclopropane-1-carboxylate synthase2/-/-/1-aminocyclopropane-1-carboxylate oxidase15/1-aminocyclopropane-1-carboxylate oxidase15/-/-/-/-/-/-/-/-/-/1-aminocyclopropane-1-carboxylate oxidase2/glutamate-oxaloacetate transaminase1/1-aminocyclopropane-1-carboxylate synthase7/-/adenosyl homocysteine hydrolase1/1-aminocyclopropane-1-carboxylate synthase6…	zma:103641391/zma:103646045/zma:100282324/zma:100194360/zma:100273458/zma:542136/zma:100193743/zma:100281255/zma:100384690/zma:541942/zma:100274974/zma:100283320/zma:100285862/zma:100193663/zma:100193279/zma:100382364/zma:100273311/zma:100279981/zma:103645840/zma:100282150/zma:100217270/zma:100191838/zma:100284817/zma:100280735/zma:541958	25
zma00940	Phenylpropanoid biosynthesis	29|425	186|6231	1.94342e-05	0.00050529	Zm00001d053554/Zm00001d022457/Zm00001d009858/Zm00001d043174/Zm00001d013862/Zm00001d002898/Zm00001d038555/Zm00001d022456/Zm00001d025847/Zm00001d037849/Zm00001d012510/Zm00001d051163/Zm00001d050455/Zm00001d015459/Zm00001d021119/Zm00001d017276/Zm00001d004443/Zm00001d036293/Zm00001d051166/Zm00001d028349/Zm00001d017275/Zm00001d003129/Zm00001d052335/Zm00001d003015/Zm00001d046184/Zm00001d032103/Zm00001d0…	-/peroxidase3/-/GRMZM2G138074/-/-/-/-/-/-/-/phenylalanine ammonia lyase5/-/coumarate ligase1/-/-/-/Caffeoyl-CoA O-methyltransferase1/-/-/-/hydroxycinnamoyltransferase5/-/-/-/GRMZM2G048522/cinnamoyl CoA reductase1/-/-	zma:100191769/zma:100383323/zma:100272801/zma:100191539/zma:100273589/zma:100194034/zma:100274274/zma:100101533/zma:100272792/zma:100272756/zma:103636555/zma:100285115/zma:100284063/zma:542166/zma:100502335/zma:103627433/zma:100216819/zma:107282093/zma:100281532/zma:100280077/zma:100273579/zma:100279386/zma:100192105/zma:100281042/zma:100280824/zma:542166/zma:542463/zma:100281286/zma:100285564	29
zma04075	Plant hormone signal transduction	41|425	315|6231	3.60129e-05	0.000654645	Zm00001d027900/Zm00001d006753/Zm00001d020614/Zm00001d005813/Zm00001d016277/Zm00001d047017/Zm00001d033050/Zm00001d048268/Zm00001d022017/Zm00001d027901/Zm00001d033049/Zm00001d025055/Zm00001d014253/Zm00001d018178/Zm00001d029448/Zm00001d028574/Zm00001d005726/Zm00001d022139/Zm00001d009714/Zm00001d011377/Zm00001d047848/Zm00001d006860/Zm00001d044301/Zm00001d018414/Zm00001d019734/Zm00001d039513/Zm00001d0…	ZIM-transcription factor 27/-/ZIM-transcription factor 28/ZIM-transcription factor 13/Aux/IAA-transcription factor 23/bHLH-transcription factor 91/ZIM-transcription factor 18/ZIM-transcription factor 14/-/ZIM-transcription factor 16/ZIM-transcription factor 3/protein phosphatase homolog11/ZIM-transcription factor 10/bZIP-transcription factor 4/ZIM-transcription factor 24/-/ZIM-transcription facto…	zma:100281912/zma:100280445/zma:100384222/zma:100191257/zma:100283352/zma:103638892/zma:100284894/zma:100284541/zma:100285387/zma:100283151/zma:100284979/zma:103641516/zma:100286212/zma:100284582/zma:100276585/zma:100192073/zma:103647411/zma:100276383/zma:100381512/zma:100381512/zma:103638597/zma:100282471/zma:100281468/zma:100281448/zma:100191919/zma:100274580/zma:100280600/zma:103627330/zma:100…	41
zma00480	Glutathione metabolism	23|425	137|6231	4.37493e-05	0.000654645	Zm00001d027557/Zm00001d020780/Zm00001d048558/Zm00001d028693/Zm00001d036951/Zm00001d043795/Zm00001d029699/Zm00001d042184/Zm00001d052384/Zm00001d024839/Zm00001d043789/Zm00001d035925/Zm00001d047765/Zm00001d033707/Zm00001d024963/Zm00001d048559/Zm00001d029706/Zm00001d034356/Zm00001d029708/Zm00001d029703/Zm00001d029652/Zm00001d017119/Zm00001d042104	glutathione transferase31/glutathione transferase23/glutathione transferase25/safener induced1/glutathione transferase19/-/glutathione transferase42/6-phosphogluconate dehydrogenase2/-/glutathione S-transferase2/-/6-phosphogluconate dehydrogenase1/-/-/glutathione transferase22/glutathione transferase35/glutathione transferase39/glutathione transferase5/glutathione transferase30/-/-/-/glutathione …	zma:541842/zma:541845/zma:541838/zma:542388/zma:541834/zma:100856957/zma:541850/zma:541699/zma:541845/zma:542311/zma:100280815/zma:541700/zma:100282090/zma:100216831/zma:542631/zma:542491/zma:541848/zma:542734/zma:541841/zma:100192043/zma:103637109/zma:100383421/zma:542587	23
zma00400	Phenylalanine, tyrosine and tryptophan biosynthesis	14|425	61|6231	4.40627e-05	0.000654645	Zm00001d022181/Zm00001d006900/Zm00001d048461/Zm00001d025333/Zm00001d048561/Zm00001d003830/Zm00001d020008/Zm00001d034713/Zm00001d005351/Zm00001d043382/Zm00001d024393/Zm00001d036439/Zm00001d045450/Zm00001d024702	-/-/blue fluorescent1/-/-/arogenate dehydratase6/-/-/-/glutamate-oxaloacetate transaminase1/-/-/-/orange pericarp2	zma:100284499/zma:100501272/zma:100192060/zma:100279620/zma:100285822/zma:100193934/zma:100286258/zma:103644282/zma:103647269/zma:100273311/zma:100272983/zma:100281078/zma:542727/zma:732803	14
zma04016	MAPK signaling pathway - plant	27|425	177|6231	5.59304e-05	0.000727095	Zm00001d036370/Zm00001d002592/Zm00001d047618/Zm00001d043741/Zm00001d047017/Zm00001d025055/Zm00001d043025/Zm00001d028574/Zm00001d015829/Zm00001d013510/Zm00001d012482/Zm00001d044301/Zm00001d047758/Zm00001d002287/Zm00001d019734/Zm00001d011656/Zm00001d016924/Zm00001d038023/Zm00001d005609/Zm00001d052653/Zm00001d045064/Zm00001d011202/Zm00001d010649/Zm00001d038762/Zm00001d011655/Zm00001d016783/Zm00001d0…	chitinase2/1-aminocyclopropane-1-carboxylate synthase2/-/-/bHLH-transcription factor 91/protein phosphatase homolog11/WRKY-transcription factor 43/-/-/-/WRKY-transcription factor 115/protein phosphatase homolog13/MAP kinase1/-/AP2-EREBP-transcription factor 177/-/EIL-transcription factor 8/WRKY-transcription factor 83/protein phosphatase homolog7/respiratory burst oxidase4/-/-/-/respiratory burst…	zma:100284192/zma:103646045/zma:100281015/zma:103651291/zma:103638892/zma:103641516/zma:100279301/zma:100192073/zma:103626849/zma:100194228/zma:103636541/zma:100281468/zma:103639280/zma:103645931/zma:100191919/zma:103636208/zma:103627330/zma:100281558/zma:103647370/zma:100136880/zma:100383746/zma:109941434/zma:103635808/zma:100101532/zma:107403149/zma:542190/zma:541694	27
zma00941	Flavonoid biosynthesis	12|425	52|6231	0.000146082	0.00168806	Zm00001d009858/Zm00001d043174/Zm00001d038555/Zm00001d037849/Zm00001d043752/Zm00001d012510/Zm00001d050455/Zm00001d011649/Zm00001d036293/Zm00001d003129/Zm00001d038764/Zm00001d021757	-/GRMZM2G138074/-/-/-/-/-/-/Caffeoyl-CoA O-methyltransferase1/hydroxycinnamoyltransferase5/-/-	zma:100272801/zma:100191539/zma:100274274/zma:100272756/zma:100304381/zma:103636555/zma:100284063/zma:100283088/zma:107282093/zma:100279386/zma:100191664/zma:100279546	12
zma00945	Stilbenoid, diarylheptanoid and gingerol biosynthesis	8|425	25|6231	0.00016868	0.00175427	Zm00001d009858/Zm00001d043174/Zm00001d038555/Zm00001d037849/Zm00001d012510/Zm00001d050455/Zm00001d036293/Zm00001d003129	-/GRMZM2G138074/-/-/-/-/Caffeoyl-CoA O-methyltransferase1/hydroxycinnamoyltransferase5	zma:100272801/zma:100191539/zma:100274274/zma:100272756/zma:103636555/zma:100284063/zma:107282093/zma:100279386	8
zma04626	Plant-pathogen interaction	31|425	235|6231	0.000259668	0.00245505	Zm00001d031332/Zm00001d047618/Zm00001d003048/Zm00001d043491/Zm00001d036401/Zm00001d027533/Zm00001d043025/Zm00001d006001/Zm00001d012482/Zm00001d014792/Zm00001d047758/Zm00001d052855/Zm00001d002287/Zm00001d006621/Zm00001d038023/Zm00001d039944/Zm00001d003212/Zm00001d005164/Zm00001d008573/Zm00001d031210/Zm00001d002540/Zm00001d052653/Zm00001d042108/Zm00001d045064/Zm00001d010649/Zm00001d038762/Zm00001d0…	-/-/-/AP2-EREBP-transcription factor 134/-/-/WRKY-transcription factor 43/WRKY-transcription factor 71/WRKY-transcription factor 115/-/MAP kinase1/-/-/-/WRKY-transcription factor 83/-/-/-/-/-/calcium dependent protein kinase5/respiratory burst oxidase4/-/-/-/respiratory burst oxidase3/-/calcium dependent protein kinase4/-/-/-	zma:100384473/zma:100281015/zma:103646229/zma:100281172/zma:100285108/zma:100384051/zma:100279301/zma:100384128/zma:103636541/zma:100279926/zma:103639280/zma:100384478/zma:103645931/zma:100280693/zma:100281558/zma:103649813/zma:100273422/zma:100284681/zma:100284548/zma:103640976/zma:542224/zma:100136880/zma:100283599/zma:100383746/zma:103635808/zma:100101532/zma:541988/zma:100384476/zma:100382070…	31
zma00360	Phenylalanine metabolism	8|425	31|6231	0.000855752	0.00741652	Zm00001d051163/Zm00001d043382/Zm00001d017276/Zm00001d051166/Zm00001d015356/Zm00001d017275/Zm00001d003015/Zm00001d012590	phenylalanine ammonia lyase5/glutamate-oxaloacetate transaminase1/-/-/4-hydroxyphenylpyruvate dioxygenase 1/-/-/-	zma:100285115/zma:100273311/zma:103627433/zma:100281532/zma:606444/zma:100273579/zma:100281042/zma:100191282	8
zma00910	Nitrogen metabolism	9|425	46|6231	0.00335461	0.0268369	Zm00001d043845/Zm00001d011610/Zm00001d018161/Zm00001d011454/Zm00001d044095/Zm00001d031778/Zm00001d003781/Zm00001d049995/Zm00001d051804	-/-/-/carbonic anhydrase6/-/-/-/nitrate reductase(NADH)1/glutamine synthetase5	zma:103651348/zma:103636185/zma:103627781/zma:100382491/zma:100274597/zma:100282652/zma:100274185/zma:542278/zma:542401	9
zma01230	Biosynthesis of amino acids	35|425	323|6231	0.00387294	0.0270771	Zm00001d022181/Zm00001d006900/Zm00001d009146/Zm00001d040697/Zm00001d048461/Zm00001d043845/Zm00001d028303/Zm00001d031128/Zm00001d025333/Zm00001d048561/Zm00001d011610/Zm00001d049234/Zm00001d003830/Zm00001d020008/Zm00001d034713/Zm00001d001831/Zm00001d005351/Zm00001d043382/Zm00001d024393/Zm00001d036439/Zm00001d008816/Zm00001d041389/Zm00001d014258/Zm00001d052233/Zm00001d002051/Zm00001d010375/Zm00001d0…	-/-/-/-/blue fluorescent1/-/-/-/-/-/-/glycine1/arogenate dehydratase6/-/-/-/-/glutamate-oxaloacetate transaminase1/-/-/-/-/alanine aminotransferase5/-/-/-/-/-/phosphoglycerate mutase1/-/-/glutamine synthetase5/serine acetyltransferase1/citrate synthase1/orange pericarp2	zma:100284499/zma:100501272/zma:100282324/zma:100194360/zma:100192060/zma:103651348/zma:100281255/zma:541942/zma:100279620/zma:100285822/zma:103636185/zma:100192461/zma:100193934/zma:100286258/zma:103644282/zma:100283452/zma:103647269/zma:100273311/zma:100272983/zma:100281078/zma:100281585/zma:100285190/zma:100282849/zma:103644703/zma:103645840/zma:100281688/zma:542727/zma:100191838/zma:542578/zm…	35
zma00906	Carotenoid biosynthesis	9|425	47|6231	0.00390535	0.0270771	Zm00001d017762/Zm00001d027443/Zm00001d021410/Zm00001d033222/Zm00001d044558/Zm00001d026056/Zm00001d020717/Zm00001d018819/Zm00001d041319	abscisic acid 8'-hydroxylase1/hydroxylase8/-/viviparous14/-/hydroxylase3/abscisic acid 8'-hydroxylase4/nine-cis-epoxycarotenoid dioxygenase5/nine-cis-epoxycarotenoid dioxygenase3	zma:100383693/zma:103631225/zma:109940986/zma:732819/zma:542329/zma:732825/zma:100191697/zma:100281391/zma:100281136	9
zma00902	Monoterpenoid biosynthesis	4|425	11|6231	0.00478924	0.0311301	Zm00001d017381/Zm00001d015053/Zm00001d002847/Zm00001d053916	-/terpene synthase2/-/-	zma:100281076/zma:732758/zma:100280419/zma:103654934	4
zma00520	Amino sugar and nucleotide sugar metabolism	21|425	172|6231	0.00631684	0.0386442	Zm00001d018966/Zm00001d036370/Zm00001d013751/Zm00001d013245/Zm00001d033174/Zm00001d037934/Zm00001d043988/Zm00001d037656/Zm00001d042536/Zm00001d017152/Zm00001d048903/Zm00001d034072/Zm00001d044646/Zm00001d018965/Zm00001d042768/Zm00001d009908/Zm00001d002292/Zm00001d037689/Zm00001d002149/Zm00001d040680/Zm00001d003190	-/chitinase2/-/-/Golgi associated protein homolog/-/chitinase chem5/-/fructokinase1/endochitinase precursor4/-/-/glucosamine fructose-6-phosphate aminotransferase1/-/-/-/-/hexokinase7/-/-/chitinase A1	zma:100274481/zma:100284192/zma:100274298/zma:100282847/zma:542592/zma:103630226/zma:542525/zma:100285296/zma:542107/zma:100284387/zma:100272870/zma:100279549/zma:100194010/zma:100280478/zma:100284575/zma:100272553/zma:100280696/zma:100283735/zma:100272968/zma:103649574/zma:100283098	21
MD-Se vs MD upregulated pathways
KEGGID	Description	GeneRatio	BgRatio	pvalue	padj	geneID	geneName	keggID	Count
zma00270	Cysteine and methionine metabolism	18|244	142|6187	9.95193e-06	0.000329119	Zm00001d002592/Zm00001d024853/Zm00001d024843/Zm00001d024852/Zm00001d032187/Zm00001d009146/Zm00001d028303/Zm00001d033862/Zm00001d026060/Zm00001d038460/Zm00001d014945/Zm00001d040697/Zm00001d050409/Zm00001d051056/Zm00001d010920/Zm00001d002051/Zm00001d000294/Zm00001d031128	1-aminocyclopropane-1-carboxylate synthase2/1-aminocyclopropane-1-carboxylate oxidase15/1-aminocyclopropane-1-carboxylate oxidase15/1-aminocyclopropane-1-carboxylate oxidase3/-/-/-/1-aminocyclopropane-1-carboxylate synthase6/1-aminocyclopropane-1-carboxylate synthase7/-/-/-/-/-/-/-/-/-	zma:103646045/zma:100273458/zma:542136/zma:103641391/zma:100193743/zma:100282324/zma:100281255/zma:100217270/zma:100279981/zma:100384690/zma:100193279/zma:100194360/zma:100193663/zma:100283320/zma:100191838/zma:103645840/zma:100285862/zma:541942	18
zma00592	alpha-Linolenic acid metabolism	11|244	59|6187	1.49619e-05	0.000329119	Zm00001d029594/Zm00001d006069/Zm00001d013185/Zm00001d027893/Zm00001d047340/Zm00001d034186/Zm00001d017066/Zm00001d027519/Zm00001d003533/Zm00001d035854/Zm00001d021131	allene oxide cyclase1/-/-/lipoxygenase9/-/allene oxide synthesis3/-/-/tassel seed1/-/-	zma:542151/zma:103647563/zma:103625850/zma:100037806/zma:100273356/zma:103644066/zma:103636624/zma:100274307/zma:100037808/zma:101027254/zma:100282132	11
zma00400	Phenylalanine, tyrosine and tryptophan biosynthesis	11|244	60|6187	1.76913e-05	0.000329119	Zm00001d006900/Zm00001d022181/Zm00001d048461/Zm00001d025333/Zm00001d036439/Zm00001d048561/Zm00001d003830/Zm00001d040850/Zm00001d024393/Zm00001d050412/Zm00001d020008	-/-/blue fluorescent1/-/-/-/arogenate dehydratase6/-/-/-/-	zma:100501272/zma:100284499/zma:100192060/zma:100279620/zma:100281078/zma:100285822/zma:100193934/zma:100285997/zma:100272983/zma:103653478/zma:100286258	11
zma04016	MAPK signaling pathway - plant	20|244	179|6187	2.15933e-05	0.000329119	Zm00001d002592/Zm00001d036370/Zm00001d025055/Zm00001d043025/Zm00001d013510/Zm00001d043741/Zm00001d041713/Zm00001d011656/Zm00001d012482/Zm00001d030028/Zm00001d011655/Zm00001d047618/Zm00001d052653/Zm00001d008278/Zm00001d038852/Zm00001d028574/Zm00001d047017/Zm00001d016783/Zm00001d010399/Zm00001d047758	1-aminocyclopropane-1-carboxylate synthase2/chitinase2/protein phosphatase homolog11/WRKY-transcription factor 43/-/-/-/-/WRKY-transcription factor 115/myc transcription factor7/MAP kinase kinase kinase18/-/respiratory burst oxidase4/-/reversion-to-ethylene sensitivity1 like3/-/bHLH-transcription factor 91/stress-induced protein kinase1/WRKY-transcription factor 92/MAP kinase1	zma:103646045/zma:100284192/zma:103641516/zma:100279301/zma:100194228/zma:103651291/zma:100285952/zma:103636208/zma:103636541/zma:541694/zma:107403149/zma:100281015/zma:100136880/zma:541661/zma:100276634/zma:100192073/zma:103638892/zma:542190/zma:100281160/zma:103639280	20
zma00480	Glutathione metabolism	17|244	137|6187	2.34664e-05	0.000329119	Zm00001d020780/Zm00001d027557/Zm00001d028693/Zm00001d048559/Zm00001d029704/Zm00001d043795/Zm00001d036951/Zm00001d043789/Zm00001d029699/Zm00001d035925/Zm00001d048558/Zm00001d042184/Zm00001d052384/Zm00001d017119/Zm00001d029703/Zm00001d029706/Zm00001d042216	glutathione transferase23/glutathione transferase31/safener induced1/glutathione transferase35/glutathione transferase37/-/glutathione transferase19/-/glutathione transferase42/6-phosphogluconate dehydrogenase1/glutathione transferase25/6-phosphogluconate dehydrogenase2/-/-/-/glutathione transferase39/glutathione S-transferase4	zma:541845/zma:541842/zma:542388/zma:542491/zma:541846/zma:100856957/zma:541834/zma:100280815/zma:541850/zma:541700/zma:541838/zma:541699/zma:541845/zma:100383421/zma:100192043/zma:541848/zma:541990	17
zma00940	Phenylpropanoid biosynthesis	20|244	182|6187	2.75855e-05	0.000329119	Zm00001d053554/Zm00001d022457/Zm00001d002898/Zm00001d009858/Zm00001d022456/Zm00001d037849/Zm00001d046184/Zm00001d038555/Zm00001d043174/Zm00001d015459/Zm00001d013862/Zm00001d025847/Zm00001d051163/Zm00001d036293/Zm00001d051938/Zm00001d050455/Zm00001d052335/Zm00001d012510/Zm00001d051166/Zm00001d002899	-/peroxidase3/-/-/-/-/-/-/GRMZM2G138074/coumarate ligase1/-/-/phenylalanine ammonia lyase5/Caffeoyl-CoA O-methyltransferase1/-/-/-/-/-/-	zma:100191769/zma:100383323/zma:100194034/zma:100272801/zma:100101533/zma:100272756/zma:100280824/zma:100274274/zma:100191539/zma:542166/zma:100273589/zma:100272792/zma:100285115/zma:107282093/zma:103654125/zma:100284063/zma:100192105/zma:103636555/zma:100281532/zma:100279351	20
zma00941	Flavonoid biosynthesis	10|244	52|6187	2.7757e-05	0.000329119	Zm00001d009858/Zm00001d037849/Zm00001d043752/Zm00001d038555/Zm00001d043174/Zm00001d036293/Zm00001d050455/Zm00001d012510/Zm00001d012782/Zm00001d048087	-/-/-/-/GRMZM2G138074/Caffeoyl-CoA O-methyltransferase1/-/-/-/-	zma:100272801/zma:100272756/zma:100304381/zma:100274274/zma:100191539/zma:107282093/zma:100284063/zma:103636555/zma:103636673/zma:103640406	10
zma00945	Stilbenoid, diarylheptanoid and gingerol biosynthesis	7|244	25|6187	3.55772e-05	0.000369113	Zm00001d009858/Zm00001d037849/Zm00001d038555/Zm00001d043174/Zm00001d036293/Zm00001d050455/Zm00001d012510	-/-/-/GRMZM2G138074/Caffeoyl-CoA O-methyltransferase1/-/-	zma:100272801/zma:100272756/zma:100274274/zma:100191539/zma:107282093/zma:100284063/zma:103636555	7
zma00520	Amino sugar and nucleotide sugar metabolism	17|244	175|6187	0.000495342	0.00456815	Zm00001d013751/Zm00001d036370/Zm00001d048903/Zm00001d033174/Zm00001d037934/Zm00001d037656/Zm00001d043988/Zm00001d013245/Zm00001d018966/Zm00001d034072/Zm00001d042536/Zm00001d003190/Zm00001d009908/Zm00001d018965/Zm00001d002292/Zm00001d042768/Zm00001d046855	-/chitinase2/-/Golgi associated protein homolog/-/-/chitinase chem5/-/-/-/fructokinase1/chitinase A1/-/-/-/-/-	zma:100274298/zma:100284192/zma:100272870/zma:542592/zma:103630226/zma:100285296/zma:542525/zma:100282847/zma:100274481/zma:100279549/zma:542107/zma:100283098/zma:100272553/zma:100280478/zma:100280696/zma:100284575/zma:100283867	17
zma00591	Linoleic acid metabolism	5|244	19|6187	0.00067584	0.00560947	Zm00001d033624/Zm00001d027893/Zm00001d017066/Zm00001d033623/Zm00001d003533	lipoxygenase4/lipoxygenase9/-/lipoxygenase3/tassel seed1	zma:100037803/zma:100037806/zma:103636624/zma:542495/zma:100037808	5
zma01230	Biosynthesis of amino acids	24|244	320|6187	0.00168246	0.0126949	Zm00001d006900/Zm00001d022181/Zm00001d048461/Zm00001d009146/Zm00001d025333/Zm00001d028303/Zm00001d036439/Zm00001d048561/Zm00001d003830/Zm00001d040850/Zm00001d014258/Zm00001d040697/Zm00001d024393/Zm00001d008816/Zm00001d050412/Zm00001d001831/Zm00001d043845/Zm00001d020008/Zm00001d010920/Zm00001d042453/Zm00001d002051/Zm00001d041389/Zm00001d049234/Zm00001d031128	-/-/blue fluorescent1/-/-/-/-/-/arogenate dehydratase6/-/alanine aminotransferase5/-/-/-/-/-/-/-/-/aldolase1/-/-/glycine1/-	zma:100501272/zma:100284499/zma:100192060/zma:100282324/zma:100279620/zma:100281255/zma:100281078/zma:100285822/zma:100193934/zma:100285997/zma:100282849/zma:100194360/zma:100272983/zma:100281585/zma:103653478/zma:100283452/zma:103651348/zma:100286258/zma:100191838/zma:542261/zma:103645840/zma:100285190/zma:100192461/zma:541942	24
MD-Sl vs MD upregulated pathways
KEGGID	Description	GeneRatio	BgRatio	pvalue	padj	geneID	geneName	keggID	Count
zma00592	alpha-Linolenic acid metabolism	18|432	58|6234	3.23445e-08	2.24791e-06	Zm00001d048021/Zm00001d029594/Zm00001d013185/Zm00001d028282/Zm00001d006069/Zm00001d003533/Zm00001d027893/Zm00001d015852/Zm00001d027519/Zm00001d047340/Zm00001d032049/Zm00001d031449/Zm00001d034186/Zm00001d035854/Zm00001d054067/Zm00001d044906/Zm00001d021131/Zm00001d045251	allene oxide synthase1/allene oxide cyclase1/-/allene oxide synthesis2/-/tassel seed1/lipoxygenase9/lipoxygenase11/-/-/12-oxo-phytodienoic acid reductase7/lipoxygenase13/allene oxide synthesis3/-/hydroperoxide lyase1/12-oxo-phytodienoic acid reductase2/-/-	zma:542150/zma:542151/zma:103625850/zma:100279433/zma:103647563/zma:100037808/zma:100037806/zma:100037810/zma:100274307/zma:100273356/zma:732830/zma:103642039/zma:103644066/zma:101027254/zma:542163/zma:732822/zma:100282132/zma:100191469	18
zma00360	Phenylalanine metabolism	13|432	31|6234	4.63487e-08	2.24791e-06	Zm00001d051163/Zm00001d017276/Zm00001d017275/Zm00001d051166/Zm00001d006638/Zm00001d015356/Zm00001d003015/Zm00001d033024/Zm00001d010190/Zm00001d024665/Zm00001d017279/Zm00001d012590/Zm00001d024664	phenylalanine ammonia lyase5/-/-/-/-/4-hydroxyphenylpyruvate dioxygenase 1/-/-/glutamate-oxaloacetate transaminase5/-/phenylalanine ammonia lyase7/-/-	zma:100285115/zma:103627433/zma:100273579/zma:100281532/zma:100279491/zma:606444/zma:100281042/zma:100274380/zma:100274472/zma:100383025/zma:100381820/zma:100191282/zma:100279950	13
zma00940	Phenylpropanoid biosynthesis	33|432	182|6234	2.17277e-07	5.49894e-06	Zm00001d053554/Zm00001d022457/Zm00001d009858/Zm00001d002898/Zm00001d022456/Zm00001d025847/Zm00001d037849/Zm00001d038555/Zm00001d013862/Zm00001d043174/Zm00001d015459/Zm00001d024314/Zm00001d051163/Zm00001d004443/Zm00001d036293/Zm00001d012510/Zm00001d046184/Zm00001d017276/Zm00001d051529/Zm00001d052335/Zm00001d039840/Zm00001d017275/Zm00001d051166/Zm00001d050455/Zm00001d016471/Zm00001d003015/Zm00001d0…	-/peroxidase3/-/-/-/-/-/-/-/GRMZM2G138074/coumarate ligase1/-/phenylalanine ammonia lyase5/-/Caffeoyl-CoA O-methyltransferase1/-/-/-/-/-/hydroxycinnamoyltransferase7/-/-/-/-/-/hydroxycinnamoyltransferase5/-/cinnamoyl CoA reductase1/GRMZM2G048522/-/phenylalanine ammonia lyase7/-	zma:100191769/zma:100383323/zma:100272801/zma:100194034/zma:100101533/zma:100272792/zma:100272756/zma:100274274/zma:100273589/zma:100191539/zma:542166/zma:100281336/zma:100285115/zma:100216819/zma:107282093/zma:103636555/zma:100280824/zma:103627433/zma:103653944/zma:100192105/zma:103649769/zma:100273579/zma:100281532/zma:100284063/zma:100284998/zma:100281042/zma:100279386/zma:100502335/zma:542463…	33
zma00591	Linoleic acid metabolism	10|432	20|6234	2.2676e-07	5.49894e-06	Zm00001d033624/Zm00001d033623/Zm00001d013493/Zm00001d042540/Zm00001d003533/Zm00001d027893/Zm00001d042541/Zm00001d015852/Zm00001d031449/Zm00001d002000	lipoxygenase4/lipoxygenase3/lipoxygenase5/-/tassel seed1/lipoxygenase9/lipoxygenase1/lipoxygenase11/lipoxygenase13/lipoxygenase6	zma:100037803/zma:542495/zma:100037804/zma:100037802/zma:100037808/zma:100037806/zma:541856/zma:100037810/zma:103642039/zma:100037805	10
zma00945	Stilbenoid, diarylheptanoid and gingerol biosynthesis	11|432	26|6234	4.65465e-07	7.62368e-06	Zm00001d009858/Zm00001d037849/Zm00001d038555/Zm00001d043174/Zm00001d036293/Zm00001d012510/Zm00001d039840/Zm00001d050455/Zm00001d016471/Zm00001d003129/Zm00001d045092	-/-/-/GRMZM2G138074/Caffeoyl-CoA O-methyltransferase1/-/hydroxycinnamoyltransferase7/-/-/hydroxycinnamoyltransferase5/-	zma:100272801/zma:100272756/zma:100274274/zma:100191539/zma:107282093/zma:103636555/zma:103649769/zma:100284063/zma:100284998/zma:100279386/zma:109942262	11
zma00402	Benzoxazinoid biosynthesis	8|432	13|6234	4.71568e-07	7.62368e-06	Zm00001d034461/Zm00001d034453/Zm00001d048634/Zm00001d048703/Zm00001d048705/Zm00001d048702/Zm00001d049179/Zm00001d031209	-/-/benzoxazinone synthesis6/benzoxazinone synthesis4/benzoxazinone synthesis5/benzoxazinone synthesis3/benzoxazinone synthesis7/benzoxazinone synthesis9	zma:100273163/zma:103644182/zma:541977/zma:100382554/zma:103652726/zma:103652724/zma:100147731/zma:100274317	8
zma00941	Flavonoid biosynthesis	15|432	54|6234	2.24855e-06	3.11585e-05	Zm00001d009858/Zm00001d037849/Zm00001d038555/Zm00001d043174/Zm00001d036293/Zm00001d012510/Zm00001d043752/Zm00001d039840/Zm00001d050455/Zm00001d016471/Zm00001d003129/Zm00001d011649/Zm00001d045092/Zm00001d048087/Zm00001d017077	-/-/-/GRMZM2G138074/Caffeoyl-CoA O-methyltransferase1/-/-/hydroxycinnamoyltransferase7/-/-/hydroxycinnamoyltransferase5/-/-/-/red aleurone1	zma:100272801/zma:100272756/zma:100274274/zma:100191539/zma:107282093/zma:103636555/zma:100304381/zma:103649769/zma:100284063/zma:100284998/zma:100279386/zma:100283088/zma:109942262/zma:103640406/zma:103653707	15
zma00400	Phenylalanine, tyrosine and tryptophan biosynthesis	15|432	60|6234	9.38658e-06	0.000113812	Zm00001d003830/Zm00001d022181/Zm00001d006900/Zm00001d034713/Zm00001d025333/Zm00001d020008/Zm00001d048461/Zm00001d048561/Zm00001d036439/Zm00001d024393/Zm00001d005351/Zm00001d045450/Zm00001d010190/Zm00001d003395/Zm00001d040850	arogenate dehydratase6/-/-/-/-/-/blue fluorescent1/-/-/-/-/-/glutamate-oxaloacetate transaminase5/anthranilate synthase homolog1/-	zma:100193934/zma:100284499/zma:100501272/zma:103644282/zma:100279620/zma:100286258/zma:100192060/zma:100285822/zma:100281078/zma:100272983/zma:103647269/zma:542727/zma:100274472/zma:542286/zma:100285997	15
zma00270	Cysteine and methionine metabolism	24|432	144|6234	4.37522e-05	0.000471552	Zm00001d024852/Zm00001d002592/Zm00001d009146/Zm00001d040697/Zm00001d000294/Zm00001d032187/Zm00001d024853/Zm00001d031128/Zm00001d051056/Zm00001d028303/Zm00001d038460/Zm00001d024843/Zm00001d002051/Zm00001d049239/Zm00001d014945/Zm00001d038453/Zm00001d050409/Zm00001d010920/Zm00001d020686/Zm00001d027727/Zm00001d024754/Zm00001d011735/Zm00001d026060/Zm00001d026472	1-aminocyclopropane-1-carboxylate oxidase3/1-aminocyclopropane-1-carboxylate synthase2/-/-/-/-/1-aminocyclopropane-1-carboxylate oxidase15/-/-/-/-/1-aminocyclopropane-1-carboxylate oxidase15/-/adenosyl homocysteine hydrolase1/-/-/-/-/1-aminocyclopropane-1-carboxylate oxidase2/-/-/serine acetyltransferase1/1-aminocyclopropane-1-carboxylate synthase7/-	zma:103641391/zma:103646045/zma:100282324/zma:100194360/zma:100285862/zma:100193743/zma:100273458/zma:541942/zma:100283320/zma:100281255/zma:100384690/zma:542136/zma:103645840/zma:100282150/zma:100193279/zma:100274974/zma:100193663/zma:100191838/zma:100382364/zma:100284817/zma:100279822/zma:541958/zma:100279981/zma:100280735	24
zma04016	MAPK signaling pathway - plant	27|432	179|6234	8.96487e-05	0.000869593	Zm00001d036370/Zm00001d002592/Zm00001d047017/Zm00001d043025/Zm00001d025055/Zm00001d028574/Zm00001d043741/Zm00001d047618/Zm00001d002287/Zm00001d052653/Zm00001d030028/Zm00001d015829/Zm00001d038023/Zm00001d004357/Zm00001d011656/Zm00001d041713/Zm00001d028711/Zm00001d038762/Zm00001d012482/Zm00001d036366/Zm00001d016924/Zm00001d053162/Zm00001d027511/Zm00001d016783/Zm00001d028948/Zm00001d013510/Zm00001d0…	chitinase2/1-aminocyclopropane-1-carboxylate synthase2/bHLH-transcription factor 91/WRKY-transcription factor 43/protein phosphatase homolog11/-/-/-/-/respiratory burst oxidase4/myc transcription factor7/-/WRKY-transcription factor 83/protein phosphatase homolog10/-/-/MAP kinase3/respiratory burst oxidase3/WRKY-transcription factor 115/GRMZM2G145518/EIL-transcription factor 8/bZIP-transcription f…	zma:100284192/zma:103646045/zma:103638892/zma:100279301/zma:103641516/zma:100192073/zma:103651291/zma:100281015/zma:103645931/zma:100136880/zma:541694/zma:103626849/zma:100281558/zma:103646787/zma:103636208/zma:100285952/zma:100272353/zma:100101532/zma:103636541/zma:100284192/zma:103627330/zma:100273609/zma:542230/zma:542190/zma:541661/zma:100194228/zma:100281486	27
zma00350	Tyrosine metabolism	10|432	36|6234	0.000113672	0.000961188	Zm00001d000001/Zm00001d006638/Zm00001d015356/Zm00001d046748/Zm00001d033024/Zm00001d010190/Zm00001d024665/Zm00001d041772/Zm00001d024664/Zm00001d030348	polyphenol oxidase1/-/4-hydroxyphenylpyruvate dioxygenase 1/-/-/glutamate-oxaloacetate transaminase5/-/glutathione transferase18/-/-	zma:103641120/zma:100279491/zma:606444/zma:100281477/zma:100274380/zma:100274472/zma:100383025/zma:541833/zma:100279950/zma:100383565	10
zma00950	Isoquinoline alkaloid biosynthesis	7|432	18|6234	0.00011891	0.000961188	Zm00001d000001/Zm00001d006638/Zm00001d046748/Zm00001d033024/Zm00001d010190/Zm00001d024665/Zm00001d024664	polyphenol oxidase1/-/-/-/glutamate-oxaloacetate transaminase5/-/-	zma:103641120/zma:100279491/zma:100281477/zma:100274380/zma:100274472/zma:100383025/zma:100279950	7
zma00520	Amino sugar and nucleotide sugar metabolism	25|432	173|6234	0.000322889	0.00240925	Zm00001d036370/Zm00001d013245/Zm00001d018966/Zm00001d013751/Zm00001d033174/Zm00001d037934/Zm00001d043988/Zm00001d048903/Zm00001d037656/Zm00001d017152/Zm00001d034072/Zm00001d009908/Zm00001d042536/Zm00001d002292/Zm00001d044646/Zm00001d018965/Zm00001d046855/Zm00001d036366/Zm00001d042768/Zm00001d037689/Zm00001d003191/Zm00001d048907/Zm00001d052326/Zm00001d025753/Zm00001d042943	chitinase2/-/-/-/Golgi associated protein homolog/-/chitinase chem5/-/-/endochitinase precursor4/-/-/fructokinase1/-/glucosamine fructose-6-phosphate aminotransferase1/-/-/GRMZM2G145518/-/hexokinase7/-/-/-/chitinase B1/-	zma:100284192/zma:100282847/zma:100274481/zma:100274298/zma:542592/zma:103630226/zma:542525/zma:100272870/zma:100285296/zma:100284387/zma:100279549/zma:100272553/zma:542107/zma:100280696/zma:100194010/zma:100280478/zma:100283867/zma:100284192/zma:100284575/zma:100283735/zma:100281817/zma:100281365/zma:103645214/zma:100216890/zma:100284854	25
zma00904	Diterpenoid biosynthesis	7|432	26|6234	0.00151237	0.0101936	Zm00001d039394/Zm00001d018839/Zm00001d043411/Zm00001d041082/Zm00001d046342/Zm00001d038695/Zm00001d049957	gibberellin 2-oxidase13/cytochrome P-450 19/gibberellin 2-oxidase3/kaurene synthase4/kaurene oxidase2/gibberellin 2-oxidase7/kaurene synthase6	zma:103649600/zma:103631958/zma:103651195/zma:100279558/zma:103638615/zma:100281876/zma:103655286	7
zma01230	Biosynthesis of amino acids	37|432	324|6234	0.00157632	0.0101936	Zm00001d009146/Zm00001d003830/Zm00001d022181/Zm00001d006900/Zm00001d034713/Zm00001d040697/Zm00001d025333/Zm00001d020008/Zm00001d031128/Zm00001d048461/Zm00001d043845/Zm00001d028303/Zm00001d049234/Zm00001d048561/Zm00001d011610/Zm00001d036439/Zm00001d024393/Zm00001d002051/Zm00001d014258/Zm00001d001831/Zm00001d005351/Zm00001d010920/Zm00001d041389/Zm00001d045450/Zm00001d052233/Zm00001d015856/Zm00001d0…	-/arogenate dehydratase6/-/-/-/-/-/-/-/blue fluorescent1/-/-/glycine1/-/-/-/-/-/alanine aminotransferase5/-/-/-/-/-/-/citrate synthase1/-/glutamate-oxaloacetate transaminase5/anthranilate synthase homolog1/-/-/serine acetyltransferase1/-/-/aldolase1/-/dihydrodipicolinate synthase1	zma:100282324/zma:100193934/zma:100284499/zma:100501272/zma:103644282/zma:100194360/zma:100279620/zma:100286258/zma:541942/zma:100192060/zma:103651348/zma:100281255/zma:100192461/zma:100285822/zma:103636185/zma:100281078/zma:100272983/zma:103645840/zma:100282849/zma:100283452/zma:103647269/zma:100191838/zma:100285190/zma:542727/zma:103644703/zma:100279573/zma:100284817/zma:100274472/zma:542286/zm…	37
zma00480	Glutathione metabolism	19|432	136|6234	0.00246135	0.014922	Zm00001d048558/Zm00001d028693/Zm00001d027557/Zm00001d020780/Zm00001d036951/Zm00001d043795/Zm00001d052384/Zm00001d043789/Zm00001d029699/Zm00001d035925/Zm00001d047765/Zm00001d048559/Zm00001d033707/Zm00001d042184/Zm00001d034356/Zm00001d029708/Zm00001d024963/Zm00001d022593/Zm00001d017119	glutathione transferase25/safener induced1/glutathione transferase31/glutathione transferase23/glutathione transferase19/-/-/-/glutathione transferase42/6-phosphogluconate dehydrogenase1/-/glutathione transferase35/-/6-phosphogluconate dehydrogenase2/glutathione transferase5/glutathione transferase30/glutathione transferase22/-/-	zma:541838/zma:542388/zma:541842/zma:541845/zma:541834/zma:100856957/zma:541845/zma:100280815/zma:541850/zma:541700/zma:100282090/zma:542491/zma:100216831/zma:541699/zma:542734/zma:541841/zma:542631/zma:100274319/zma:100383421	19
zma04626	Plant-pathogen interaction	28|432	237|6234	0.00354696	0.0201075	Zm00001d031332/Zm00001d043025/Zm00001d047618/Zm00001d006001/Zm00001d003048/Zm00001d036401/Zm00001d027533/Zm00001d002287/Zm00001d042108/Zm00001d052653/Zm00001d005164/Zm00001d043491/Zm00001d038023/Zm00001d014792/Zm00001d041430/Zm00001d028711/Zm00001d052855/Zm00001d038762/Zm00001d012482/Zm00001d013109/Zm00001d028948/Zm00001d011841/Zm00001d002540/Zm00001d027480/Zm00001d028406/Zm00001d018326/Zm00001d0…	-/WRKY-transcription factor 43/-/WRKY-transcription factor 71/-/-/-/-/-/respiratory burst oxidase4/-/AP2-EREBP-transcription factor 134/WRKY-transcription factor 83/-/-/MAP kinase3/-/respiratory burst oxidase3/WRKY-transcription factor 115/-/calmodulin3/-/calcium dependent protein kinase5/-/-/-/-/-	zma:100384473/zma:100279301/zma:100281015/zma:100384128/zma:103646229/zma:100285108/zma:100384051/zma:103645931/zma:100283599/zma:100136880/zma:100284681/zma:100281172/zma:100281558/zma:100279926/zma:100280399/zma:100272353/zma:100384478/zma:100101532/zma:103636541/zma:541988/zma:541661/zma:103636275/zma:542224/zma:100383301/zma:103633519/zma:100281486/zma:100279924/zma:100284548	28
zma00380	Tryptophan metabolism	9|432	46|6234	0.00373129	0.0201075	Zm00001d013098/Zm00001d034387/Zm00001d034388/Zm00001d033024/Zm00001d024665/Zm00001d027511/Zm00001d024664/Zm00001d031212/Zm00001d032223	aldehyde oxidase2/aldehyde oxidase1/aldehyde oxidase4/-/-/catalase2/-/-/-	zma:542229/zma:542228/zma:103644157/zma:100274380/zma:100383025/zma:542230/zma:100279950/zma:101202696/zma:100283080	9
zma00902	Monoterpenoid biosynthesis	4|432	11|6234	0.00507161	0.0258919	Zm00001d015053/Zm00001d017381/Zm00001d002847/Zm00001d053916	terpene synthase2/-/-/-	zma:732758/zma:100281076/zma:100280419/zma:103654934	4
zma04075	Plant hormone signal transduction	34|432	319|6234	0.00723669	0.0350979	Zm00001d048268/Zm00001d027900/Zm00001d005726/Zm00001d005813/Zm00001d016277/Zm00001d020614/Zm00001d047017/Zm00001d027901/Zm00001d029448/Zm00001d006753/Zm00001d033050/Zm00001d025055/Zm00001d028574/Zm00001d022017/Zm00001d006860/Zm00001d014253/Zm00001d033049/Zm00001d009714/Zm00001d011377/Zm00001d030028/Zm00001d020409/Zm00001d004357/Zm00001d018178/Zm00001d032475/Zm00001d047848/Zm00001d048263/Zm00001d0…	ZIM-transcription factor 14/ZIM-transcription factor 27/ZIM-transcription factor 15/ZIM-transcription factor 13/Aux/IAA-transcription factor 23/ZIM-transcription factor 28/bHLH-transcription factor 91/ZIM-transcription factor 16/ZIM-transcription factor 24/-/ZIM-transcription factor 18/protein phosphatase homolog11/-/-/ZIM-transcription factor 12/ZIM-transcription factor 10/ZIM-transcription fact…	zma:100284541/zma:100281912/zma:103647411/zma:100191257/zma:100283352/zma:100384222/zma:103638892/zma:100283151/zma:100276585/zma:100280445/zma:100284894/zma:103641516/zma:100192073/zma:100285387/zma:100282471/zma:100286212/zma:100284979/zma:100381512/zma:100381512/zma:541694/zma:100273108/zma:103646787/zma:100284582/zma:107546748/zma:103638597/zma:100284433/zma:100276383/zma:100274370/zma:103627…	34
I-Sf vs I-W upregulated pathways
KEGGID	Description	GeneRatio	BgRatio	pvalue	padj	geneID	geneName	keggID	Count
zma00592	alpha-Linolenic acid metabolism	32|748	58|6245	1.80705e-15	2.06004e-13	Zm00001d048021/Zm00001d028282/Zm00001d029594/Zm00001d044906/Zm00001d006069/Zm00001d032049/Zm00001d033931/Zm00001d044908/Zm00001d015852/Zm00001d034186/Zm00001d053675/Zm00001d045251/Zm00001d054067/Zm00001d011097/Zm00001d027519/Zm00001d047340/Zm00001d025166/Zm00001d034184/Zm00001d012687/Zm00001d027893/Zm00001d013185/Zm00001d050107/Zm00001d014093/Zm00001d045606/Zm00001d021131/Zm00001d003533/Zm00001d0…	allene oxide synthase1/allene oxide synthesis2/allene oxide cyclase1/12-oxo-phytodienoic acid reductase2/-/12-oxo-phytodienoic acid reductase7/alcohol dehydrogenase1/12-oxo-phytodienoic acid reductase1/lipoxygenase11/allene oxide synthesis3/lipoxygenase10/-/hydroperoxide lyase1/-/-/-/-/allene oxide synthesis4/-/lipoxygenase9/-/12-oxo-phytodienoic acid reductase8/-/-/-/tassel seed1/-/-/-/-/-/12-ox…	zma:542150/zma:100279433/zma:542151/zma:732822/zma:103647563/zma:732830/zma:542363/zma:732815/zma:100037810/zma:103644066/zma:100037809/zma:100191469/zma:542163/zma:732732/zma:100274307/zma:100273356/zma:100216803/zma:103644067/zma:103636624/zma:100037806/zma:103625850/zma:732734/zma:100274263/zma:100382424/zma:100282132/zma:100037808/zma:100283936/zma:103654691/zma:103654691/zma:100285661/zma:10…	32
zma00400	Phenylalanine, tyrosine and tryptophan biosynthesis	28|748	62|6245	6.18607e-11	3.52606e-09	Zm00001d020008/Zm00001d034713/Zm00001d022181/Zm00001d048461/Zm00001d045450/Zm00001d010190/Zm00001d036439/Zm00001d006900/Zm00001d024393/Zm00001d028536/Zm00001d028477/Zm00001d006242/Zm00001d040850/Zm00001d003395/Zm00001d003830/Zm00001d048561/Zm00001d024702/Zm00001d025333/Zm00001d037455/Zm00001d043382/Zm00001d001823/Zm00001d050412/Zm00001d025140/Zm00001d005351/Zm00001d014734/Zm00001d023892/Zm00001d0…	-/-/-/blue fluorescent1/-/glutamate-oxaloacetate transaminase5/-/-/-/-/-/-/-/anthranilate synthase homolog1/arogenate dehydratase6/-/orange pericarp2/-/-/glutamate-oxaloacetate transaminase1/-/-/-/-/GRMZM2G084942/shikimate dehydrogenase1/-/-	zma:100286258/zma:103644282/zma:100284499/zma:100192060/zma:542727/zma:100274472/zma:100281078/zma:100501272/zma:100272983/zma:606722/zma:100282199/zma:100272979/zma:100285997/zma:542286/zma:100193934/zma:100285822/zma:732803/zma:100279620/zma:100274239/zma:100273311/zma:103641016/zma:103653478/zma:103641016/zma:103647269/zma:100281038/zma:100191894/zma:100272431/zma:100191326	28
zma01230	Biosynthesis of amino acids	77|748	326|6245	1.21999e-09	4.63597e-08	Zm00001d020008/Zm00001d034713/Zm00001d022181/Zm00001d048461/Zm00001d052233/Zm00001d045450/Zm00001d031128/Zm00001d051001/Zm00001d043845/Zm00001d010190/Zm00001d017121/Zm00001d010375/Zm00001d013644/Zm00001d036439/Zm00001d006900/Zm00001d024393/Zm00001d028536/Zm00001d010056/Zm00001d015856/Zm00001d040697/Zm00001d028477/Zm00001d002051/Zm00001d049234/Zm00001d006242/Zm00001d001831/Zm00001d040850/Zm00001d0…	-/-/-/blue fluorescent1/-/-/-/glyceraldehyde-3-phosphate dehydrogenase3/-/glutamate-oxaloacetate transaminase5/glyceraldehyde-3-phosphate dehydrogenase4/-/-/-/-/-/-/proline responding1/citrate synthase1/-/-/-/glycine1/-/-/-/anthranilate synthase homolog1/isocitrate dehydrogenase2/arogenate dehydratase6/-/-/alanine aminotransferase5/-/aldolase2/orange pericarp2/-/-/-/aconitase3/-/dihydrodipicolina…	zma:100286258/zma:103644282/zma:100284499/zma:100192060/zma:103644703/zma:542727/zma:541942/zma:542333/zma:103651348/zma:100274472/zma:542333/zma:100281688/zma:541714/zma:100281078/zma:100501272/zma:100272983/zma:606722/zma:778431/zma:100279573/zma:100194360/zma:100282199/zma:103645840/zma:100192461/zma:100272979/zma:100283452/zma:100285997/zma:542286/zma:100272371/zma:100193934/zma:100284080/zma…	77
zma00280	Valine, leucine and isoleucine degradation	23|748	59|6245	9.60797e-08	2.52915e-06	Zm00001d038453/Zm00001d038460/Zm00001d031212/Zm00001d028303/Zm00001d010970/Zm00001d005818/Zm00001d051754/Zm00001d023694/Zm00001d043490/Zm00001d021132/Zm00001d014093/Zm00001d043951/Zm00001d040670/Zm00001d029416/Zm00001d040721/Zm00001d029848/Zm00001d031013/Zm00001d007158/Zm00001d006166/Zm00001d007892/Zm00001d008432/Zm00001d018487/Zm00001d043376	-/-/-/-/-/-/aldehyde dehydrogenase2/-/-/-/-/-/-/-/-/-/-/-/-/-/-/-/-	zma:100274974/zma:100384690/zma:101202696/zma:100281255/zma:100382372/zma:100282748/zma:542567/zma:100191513/zma:100283920/zma:100283686/zma:100274263/zma:100274974/zma:100283617/zma:100282283/zma:103650140/zma:100191754/zma:100280665/zma:100502333/zma:103647599/zma:100273293/zma:100274017/zma:100192501/zma:100282439	23
zma00480	Glutathione metabolism	39|748	137|6245	1.10928e-07	2.52915e-06	Zm00001d024839/Zm00001d027557/Zm00001d028693/Zm00001d048558/Zm00001d042104/Zm00001d042184/Zm00001d048559/Zm00001d043795/Zm00001d047765/Zm00001d029699/Zm00001d002704/Zm00001d035925/Zm00001d043789/Zm00001d039079/Zm00001d020780/Zm00001d033707/Zm00001d018809/Zm00001d035445/Zm00001d029708/Zm00001d026154/Zm00001d018454/Zm00001d024963/Zm00001d043344/Zm00001d029706/Zm00001d012675/Zm00001d034356/Zm00001d0…	glutathione S-transferase2/glutathione transferase31/safener induced1/glutathione transferase25/glutathione transferase7/6-phosphogluconate dehydrogenase2/glutathione transferase35/-/-/glutathione transferase42/-/6-phosphogluconate dehydrogenase1/-/isocitrate dehydrogenase2/glutathione transferase23/-/glutathione transferase6/gamma-glutamylcysteine synthetase1/glutathione transferase30/-/-/glutat…	zma:542311/zma:541842/zma:542388/zma:541838/zma:542587/zma:541699/zma:542491/zma:100856957/zma:100282090/zma:541850/zma:100273297/zma:541700/zma:100280815/zma:100272371/zma:541845/zma:100216831/zma:541991/zma:542026/zma:541841/zma:100280060/zma:100273659/zma:542631/zma:542740/zma:541848/zma:542366/zma:542734/zma:541834/zma:103637109/zma:100192043/zma:100273590/zma:542634/zma:100383421/zma:1002838…	39
zma00591	Linoleic acid metabolism	11|748	19|6245	2.06433e-06	3.92222e-05	Zm00001d013493/Zm00001d033623/Zm00001d042540/Zm00001d042541/Zm00001d015852/Zm00001d053675/Zm00001d033624/Zm00001d002000/Zm00001d012687/Zm00001d027893/Zm00001d003533	lipoxygenase5/lipoxygenase3/-/lipoxygenase1/lipoxygenase11/lipoxygenase10/lipoxygenase4/lipoxygenase6/-/lipoxygenase9/tassel seed1	zma:100037804/zma:542495/zma:100037802/zma:541856/zma:100037810/zma:100037809/zma:100037803/zma:100037805/zma:103636624/zma:100037806/zma:100037808	11
zma00071	Fatty acid degradation	20|748	58|6245	6.22022e-06	0.000101301	Zm00001d033931/Zm00001d031212/Zm00001d027996/Zm00001d045251/Zm00001d005818/Zm00001d051754/Zm00001d052485/Zm00001d045295/Zm00001d014093/Zm00001d045606/Zm00001d029416/Zm00001d039768/Zm00001d053308/Zm00001d007158/Zm00001d015992/Zm00001d008432/Zm00001d042884/Zm00001d018487/Zm00001d053009/Zm00001d023238	alcohol dehydrogenase1/-/-/-/-/aldehyde dehydrogenase2/-/-/-/-/-/-/-/-/-/-/-/-/-/-	zma:542363/zma:101202696/zma:100273217/zma:100191469/zma:100282748/zma:542567/zma:100281546/zma:100281457/zma:100274263/zma:100382424/zma:100282283/zma:100283936/zma:103654691/zma:100502333/zma:103654691/zma:100274017/zma:100285661/zma:100192501/zma:103654554/zma:100281538	20
zma00270	Cysteine and methionine metabolism	35|748	143|6245	2.10355e-05	0.000299755	Zm00001d038453/Zm00001d038460/Zm00001d031128/Zm00001d013644/Zm00001d049239/Zm00001d032187/Zm00001d014945/Zm00001d024853/Zm00001d002592/Zm00001d040697/Zm00001d002051/Zm00001d028303/Zm00001d035445/Zm00001d024852/Zm00001d027727/Zm00001d010920/Zm00001d039487/Zm00001d033480/Zm00001d009146/Zm00001d043951/Zm00001d050409/Zm00001d043382/Zm00001d000294/Zm00001d029848/Zm00001d032114/Zm00001d033862/Zm00001d0…	-/-/-/-/adenosyl homocysteine hydrolase1/-/-/1-aminocyclopropane-1-carboxylate oxidase15/1-aminocyclopropane-1-carboxylate synthase2/-/-/-/gamma-glutamylcysteine synthetase1/1-aminocyclopropane-1-carboxylate oxidase3/-/-/1-aminocyclopropane-1-carboxylate synthase1/-/-/-/-/glutamate-oxaloacetate transaminase1/-/-/-/1-aminocyclopropane-1-carboxylate synthase6/-/-/-/-/1-aminocyclopropane-1-carboxyla…	zma:100274974/zma:100384690/zma:541942/zma:541714/zma:100282150/zma:100193743/zma:100193279/zma:100273458/zma:103646045/zma:100194360/zma:103645840/zma:100281255/zma:542026/zma:103641391/zma:100284817/zma:100191838/zma:107521951/zma:100286153/zma:100282324/zma:100274974/zma:100193663/zma:100273311/zma:100285862/zma:100191754/zma:100280688/zma:100217270/zma:100273590/zma:100279822/zma:100283320/zm…	35
zma00520	Amino sugar and nucleotide sugar metabolism	40|748	180|6245	6.12492e-05	0.000775823	Zm00001d013245/Zm00001d013751/Zm00001d033174/Zm00001d017152/Zm00001d014842/Zm00001d037656/Zm00001d034072/Zm00001d003190/Zm00001d014840/Zm00001d043988/Zm00001d044646/Zm00001d037934/Zm00001d009908/Zm00001d011889/Zm00001d003191/Zm00001d047797/Zm00001d002292/Zm00001d036366/Zm00001d048903/Zm00001d026311/Zm00001d036370/Zm00001d026394/Zm00001d042536/Zm00001d037689/Zm00001d040667/Zm00001d017601/Zm00001d0…	-/-/Golgi associated protein homolog/endochitinase precursor4/chitinase3/-/-/chitinase A1/-/chitinase chem5/glucosamine fructose-6-phosphate aminotransferase1/-/-/hexokinase9/-/-/-/GRMZM2G145518/-/-/chitinase2/-/fructokinase1/hexokinase7/-/-/dTDP-glucose dehydratase homolog csu219/-/-/-/-/-/GRMZM2G051921/-/-/-/root cap protein1/ADP glucose pyrophosphorylase small subunit embryo 1/-/-	zma:100282847/zma:100274298/zma:542592/zma:100284387/zma:542243/zma:100285296/zma:100279549/zma:100283098/zma:100283208/zma:542525/zma:100194010/zma:103630226/zma:100272553/zma:103636300/zma:100281817/zma:100193447/zma:100280696/zma:100284192/zma:100272870/zma:100383103/zma:100284192/zma:100382003/zma:542107/zma:100283735/zma:100279339/zma:100286359/zma:100191862/zma:103626474/zma:100284854/zma:1…	40
zma00360	Phenylalanine metabolism	13|748	34|6245	7.84354e-05	0.000894163	Zm00001d017279/Zm00001d051166/Zm00001d010190/Zm00001d003015/Zm00001d017276/Zm00001d051163/Zm00001d003309/Zm00001d015356/Zm00001d017275/Zm00001d033024/Zm00001d043382/Zm00001d024665/Zm00001d024664	phenylalanine ammonia lyase7/-/glutamate-oxaloacetate transaminase5/-/-/phenylalanine ammonia lyase5/-/4-hydroxyphenylpyruvate dioxygenase 1/-/-/glutamate-oxaloacetate transaminase1/-/-	zma:100381820/zma:100281532/zma:100274472/zma:100281042/zma:103627433/zma:100285115/zma:100383438/zma:606444/zma:100273579/zma:100274380/zma:100273311/zma:100383025/zma:100279950	13
zma00945	Stilbenoid, diarylheptanoid and gingerol biosynthesis	11|748	27|6245	0.0001435	0.00148719	Zm00001d038555/Zm00001d050455/Zm00001d036293/Zm00001d037849/Zm00001d043174/Zm00001d009858/Zm00001d045092/Zm00001d003129/Zm00001d012510/Zm00001d037073/Zm00001d016471	-/-/Caffeoyl-CoA O-methyltransferase1/-/GRMZM2G138074/-/-/hydroxycinnamoyltransferase5/-/hydroxycinnamoyltransferase3/-	zma:100274274/zma:100284063/zma:107282093/zma:100272756/zma:100191539/zma:100272801/zma:109942262/zma:100279386/zma:103636555/zma:100274269/zma:100284998	11
zma00640	Propanoate metabolism	15|748	46|6245	0.000185038	0.00175786	Zm00001d014945/Zm00001d031212/Zm00001d045251/Zm00001d023694/Zm00001d043490/Zm00001d021132/Zm00001d040670/Zm00001d045606/Zm00001d029416/Zm00001d040721/Zm00001d039768/Zm00001d007892/Zm00001d008432/Zm00001d042884/Zm00001d014944	-/-/-/-/-/-/-/-/-/-/-/-/-/-/lactate dehydrogenase1	zma:100193279/zma:101202696/zma:100191469/zma:100191513/zma:100283920/zma:100283686/zma:100283617/zma:100382424/zma:100282283/zma:103650140/zma:100283936/zma:100273293/zma:100274017/zma:100285661/zma:100282503	15
zma01200	Carbon metabolism	65|748	356|6245	0.000248699	0.0021809	Zm00001d052233/Zm00001d051001/Zm00001d016166/Zm00001d037693/Zm00001d017121/Zm00001d010375/Zm00001d034602/Zm00001d032187/Zm00001d042184/Zm00001d015856/Zm00001d002051/Zm00001d049234/Zm00001d017801/Zm00001d031212/Zm00001d035925/Zm00001d001831/Zm00001d027996/Zm00001d039079/Zm00001d002261/Zm00001d011965/Zm00001d014258/Zm00001d012103/Zm00001d025690/Zm00001d027727/Zm00001d020309/Zm00001d045251/Zm00001d0…	-/glyceraldehyde-3-phosphate dehydrogenase3/phosphoenolpyruvate carboxylase2/-/glyceraldehyde-3-phosphate dehydrogenase4/-/brown midrib2/-/6-phosphogluconate dehydrogenase2/citrate synthase1/-/glycine1/-/-/6-phosphogluconate dehydrogenase1/-/-/isocitrate dehydrogenase2/-/-/alanine aminotransferase5/aldolase2/-/-/-/-/aconitase3/hexokinase9/-/-/aconitase1/phosphoenolpyruvate carboxykinase homolog2/…	zma:103644703/zma:542333/zma:542479/zma:100284598/zma:542333/zma:100281688/zma:541794/zma:100193743/zma:541699/zma:100279573/zma:103645840/zma:100192461/zma:103627631/zma:101202696/zma:541700/zma:100283452/zma:100273217/zma:100272371/zma:100279535/zma:100284080/zma:100282849/zma:100272913/zma:542698/zma:100284817/zma:100274470/zma:100191469/zma:100216599/zma:103636300/zma:100281069/zma:100502020/…	65
zma00410	beta-Alanine metabolism	16|748	56|6245	0.00061788	0.00503131	Zm00001d024281/Zm00001d026334/Zm00001d003309/Zm00001d045251/Zm00001d005818/Zm00001d051754/Zm00001d002266/Zm00001d043490/Zm00001d021132/Zm00001d047981/Zm00001d045606/Zm00001d043152/Zm00001d039768/Zm00001d042884/Zm00001d036513/Zm00001d021506	polyamine oxidase1/-/-/-/-/aldehyde dehydrogenase2/-/-/-/-/-/-/-/-/-/-	zma:541983/zma:103642073/zma:100383438/zma:100191469/zma:100282748/zma:542567/zma:101027113/zma:100283920/zma:100283686/zma:100381655/zma:100382424/zma:100272767/zma:100283936/zma:100285661/zma:103631209/zma:100283449	16
zma00940	Phenylpropanoid biosynthesis	36|748	181|6245	0.00130892	0.00994779	Zm00001d038555/Zm00001d050455/Zm00001d013862/Zm00001d017279/Zm00001d051166/Zm00001d015459/Zm00001d036293/Zm00001d037849/Zm00001d043174/Zm00001d021119/Zm00001d009858/Zm00001d040705/Zm00001d053554/Zm00001d003015/Zm00001d025847/Zm00001d017276/Zm00001d051163/Zm00001d045092/Zm00001d052335/Zm00001d002898/Zm00001d050224/Zm00001d017275/Zm00001d003129/Zm00001d012510/Zm00001d051529/Zm00001d022457/Zm00001d0…	-/-/-/phenylalanine ammonia lyase7/-/coumarate ligase1/Caffeoyl-CoA O-methyltransferase1/-/GRMZM2G138074/-/-/-/-/-/-/-/phenylalanine ammonia lyase5/-/-/-/-/-/hydroxycinnamoyltransferase5/-/-/peroxidase3/-/-/aldehyde dehydrogenase5/-/hydroxycinnamoyltransferase3/guaiacol peroxidase1/-/-/-/-	zma:100274274/zma:100284063/zma:100273589/zma:100381820/zma:100281532/zma:542166/zma:107282093/zma:100272756/zma:100191539/zma:100502335/zma:100272801/zma:100273283/zma:100191769/zma:100281042/zma:100272792/zma:103627433/zma:100285115/zma:109942262/zma:100192105/zma:100194034/zma:542166/zma:100273579/zma:100279386/zma:103636555/zma:103653944/zma:100383323/zma:100192586/zma:100272868/zma:541914/zm…	36
zma00941	Flavonoid biosynthesis	15|748	55|6245	0.00153096	0.0109081	Zm00001d038555/Zm00001d050455/Zm00001d036293/Zm00001d037849/Zm00001d043174/Zm00001d009858/Zm00001d043752/Zm00001d045092/Zm00001d012782/Zm00001d003129/Zm00001d012510/Zm00001d048087/Zm00001d037073/Zm00001d048800/Zm00001d016471	-/-/Caffeoyl-CoA O-methyltransferase1/-/GRMZM2G138074/-/-/-/-/hydroxycinnamoyltransferase5/-/-/hydroxycinnamoyltransferase3/-/-	zma:100274274/zma:100284063/zma:107282093/zma:100272756/zma:100191539/zma:100272801/zma:100304381/zma:109942262/zma:103636673/zma:100279386/zma:103636555/zma:103640406/zma:100274269/zma:103655046/zma:100284998	15
zma00380	Tryptophan metabolism	13|748	48|6245	0.00331234	0.0210352	Zm00001d013098/Zm00001d031212/Zm00001d005818/Zm00001d032223/Zm00001d051754/Zm00001d034387/Zm00001d029416/Zm00001d033024/Zm00001d040721/Zm00001d014848/Zm00001d024665/Zm00001d008432/Zm00001d024664	aldehyde oxidase2/-/-/-/aldehyde dehydrogenase2/aldehyde oxidase1/-/-/-/catalase1/-/-/-	zma:542229/zma:101202696/zma:100282748/zma:100283080/zma:542567/zma:542228/zma:100282283/zma:100274380/zma:103650140/zma:542369/zma:100383025/zma:100274017/zma:100279950	13
zma00950	Isoquinoline alkaloid biosynthesis	7|748	18|6245	0.00332134	0.0210352	Zm00001d010190/Zm00001d003309/Zm00001d000001/Zm00001d033024/Zm00001d043382/Zm00001d024665/Zm00001d024664	glutamate-oxaloacetate transaminase5/-/polyphenol oxidase1/-/glutamate-oxaloacetate transaminase1/-/-	zma:100274472/zma:100383438/zma:103641120/zma:100274380/zma:100273311/zma:100383025/zma:100279950	7
zma00010	Glycolysis / Gluconeogenesis	33|748	174|6245	0.00450959	0.0270575	Zm00001d052233/Zm00001d051001/Zm00001d028759/Zm00001d017121/Zm00001d010375/Zm00001d014945/Zm00001d033931/Zm00001d001831/Zm00001d042869/Zm00001d027996/Zm00001d012103/Zm00001d020309/Zm00001d034617/Zm00001d011889/Zm00001d008491/Zm00001d047893/Zm00001d005818/Zm00001d051754/Zm00001d042453/Zm00001d047663/Zm00001d006107/Zm00001d037689/Zm00001d040721/Zm00001d016365/Zm00001d003434/Zm00001d053757/Zm00001d0…	-/glyceraldehyde-3-phosphate dehydrogenase3/pyruvate decarboxylase3/glyceraldehyde-3-phosphate dehydrogenase4/-/-/alcohol dehydrogenase1/-/-/-/aldolase2/-/-/hexokinase9/-/phosphoenolpyruvate carboxykinase homolog2/-/aldehyde dehydrogenase2/aldolase1/-/pyruvate dehydrogenase3/hexokinase7/-/dihydrolipoamide S-acetyltransferase1/-/-/-/-/lactate dehydrogenase1/-/-/pyruvate decarboxylase1/-	zma:103644703/zma:542333/zma:541919/zma:542333/zma:100281688/zma:100193279/zma:542363/zma:100283452/zma:100037812/zma:100273217/zma:100272913/zma:100274470/zma:100282868/zma:103636300/zma:100502020/zma:100279748/zma:100282748/zma:542567/zma:542261/zma:100281089/zma:542483/zma:100283735/zma:103650140/zma:541781/zma:100217298/zma:100192038/zma:100286050/zma:100281585/zma:100282503/zma:100280296/zma…	33
zma01212	Fatty acid metabolism	19|748	87|6245	0.00624369	0.035589	Zm00001d031212/Zm00001d045251/Zm00001d025170/Zm00001d052485/Zm00001d045295/Zm00001d014093/Zm00001d045606/Zm00001d029416/Zm00001d039768/Zm00001d053308/Zm00001d007158/Zm00001d046454/Zm00001d015992/Zm00001d008432/Zm00001d042884/Zm00001d018487/Zm00001d043376/Zm00001d053009/Zm00001d023238	-/-/stearoyl-acyl-carrier-protein desaturase11/-/-/-/-/-/-/-/-/fatty acyl thioesterase1/-/-/-/-/-/-/-	zma:101202696/zma:100191469/zma:100283843/zma:100281546/zma:100281457/zma:100274263/zma:100382424/zma:100282283/zma:100283936/zma:103654691/zma:100502333/zma:100281497/zma:103654691/zma:100274017/zma:100285661/zma:100192501/zma:100282439/zma:103654554/zma:100281538	19
I-Se vs I-W upregulated pathways
KEGGID	Description	GeneRatio	BgRatio	pvalue	padj	geneID	geneName	keggID	Count
zma00592	alpha-Linolenic acid metabolism	30|649	58|6240	2.99041e-15	3.28946e-13	Zm00001d048021/Zm00001d028282/Zm00001d029594/Zm00001d006069/Zm00001d015852/Zm00001d053675/Zm00001d044908/Zm00001d054067/Zm00001d032049/Zm00001d014093/Zm00001d027519/Zm00001d045251/Zm00001d034186/Zm00001d044906/Zm00001d033931/Zm00001d050107/Zm00001d027893/Zm00001d034184/Zm00001d045606/Zm00001d047340/Zm00001d013185/Zm00001d035854/Zm00001d011097/Zm00001d012687/Zm00001d053308/Zm00001d025166/Zm00001d0…	allene oxide synthase1/allene oxide synthesis2/allene oxide cyclase1/-/lipoxygenase11/lipoxygenase10/12-oxo-phytodienoic acid reductase1/hydroperoxide lyase1/12-oxo-phytodienoic acid reductase7/-/-/-/allene oxide synthesis3/12-oxo-phytodienoic acid reductase2/alcohol dehydrogenase1/12-oxo-phytodienoic acid reductase8/lipoxygenase9/allene oxide synthesis4/-/-/-/-/-/-/-/-/-/-/-/-	zma:542150/zma:100279433/zma:542151/zma:103647563/zma:100037810/zma:100037809/zma:732815/zma:542163/zma:732830/zma:100274263/zma:100274307/zma:100191469/zma:103644066/zma:732822/zma:542363/zma:732734/zma:100037806/zma:103644067/zma:100382424/zma:100273356/zma:103625850/zma:101027254/zma:732732/zma:103636624/zma:103654691/zma:100216803/zma:100285661/zma:103654691/zma:100192501/zma:100283936	30
zma01230	Biosynthesis of amino acids	73|649	326|6240	6.40943e-11	3.50485e-09	Zm00001d034713/Zm00001d020008/Zm00001d048461/Zm00001d022181/Zm00001d040697/Zm00001d028536/Zm00001d036439/Zm00001d031128/Zm00001d010375/Zm00001d006242/Zm00001d051001/Zm00001d045450/Zm00001d003395/Zm00001d049234/Zm00001d052233/Zm00001d015856/Zm00001d010190/Zm00001d024393/Zm00001d048561/Zm00001d028477/Zm00001d043845/Zm00001d006900/Zm00001d040850/Zm00001d002051/Zm00001d017121/Zm00001d039079/Zm00001d0…	-/-/blue fluorescent1/-/-/-/-/-/-/-/glyceraldehyde-3-phosphate dehydrogenase3/-/anthranilate synthase homolog1/glycine1/-/citrate synthase1/glutamate-oxaloacetate transaminase5/-/-/-/-/-/-/-/glyceraldehyde-3-phosphate dehydrogenase4/isocitrate dehydrogenase2/-/-/threonine synthase1/aldolase2/proline responding1/arogenate dehydratase6/-/aconitase1/-/dihydrodipicolinate synthase1/-/aconitase3/-/-/-…	zma:103644282/zma:100286258/zma:100192060/zma:100284499/zma:100194360/zma:606722/zma:100281078/zma:541942/zma:100281688/zma:100272979/zma:542333/zma:542727/zma:542286/zma:100192461/zma:103644703/zma:100279573/zma:100274472/zma:100272983/zma:100285822/zma:100282199/zma:103651348/zma:100501272/zma:100285997/zma:103645840/zma:542333/zma:100272371/zma:100286153/zma:100191838/zma:100283397/zma:1002729…	73
zma00400	Phenylalanine, tyrosine and tryptophan biosynthesis	26|649	62|6240	9.55869e-11	3.50485e-09	Zm00001d034713/Zm00001d020008/Zm00001d048461/Zm00001d022181/Zm00001d028536/Zm00001d036439/Zm00001d006242/Zm00001d045450/Zm00001d003395/Zm00001d010190/Zm00001d024393/Zm00001d048561/Zm00001d028477/Zm00001d006900/Zm00001d040850/Zm00001d003830/Zm00001d005351/Zm00001d025333/Zm00001d023892/Zm00001d001823/Zm00001d002128/Zm00001d024702/Zm00001d050412/Zm00001d024028/Zm00001d043356/Zm00001d022622	-/-/blue fluorescent1/-/-/-/-/-/anthranilate synthase homolog1/glutamate-oxaloacetate transaminase5/-/-/-/-/-/arogenate dehydratase6/-/-/shikimate dehydrogenase1/-/-/orange pericarp2/-/-/-/-	zma:103644282/zma:100286258/zma:100192060/zma:100284499/zma:606722/zma:100281078/zma:100272979/zma:542727/zma:542286/zma:100274472/zma:100272983/zma:100285822/zma:100282199/zma:100501272/zma:100285997/zma:100193934/zma:103647269/zma:100279620/zma:100191894/zma:103641016/zma:100191326/zma:732803/zma:103653478/zma:103641016/zma:100272431/zma:100283288	26
zma00280	Valine, leucine and isoleucine degradation	22|649	59|6240	3.63109e-08	9.98549e-07	Zm00001d038453/Zm00001d038460/Zm00001d014093/Zm00001d043951/Zm00001d023694/Zm00001d051754/Zm00001d005818/Zm00001d031212/Zm00001d040670/Zm00001d010970/Zm00001d028303/Zm00001d043490/Zm00001d007158/Zm00001d029848/Zm00001d021132/Zm00001d031013/Zm00001d029416/Zm00001d004731/Zm00001d007892/Zm00001d040721/Zm00001d018487/Zm00001d008432	-/-/-/-/-/aldehyde dehydrogenase2/-/-/-/-/-/-/-/-/-/-/-/-/-/-/-/-	zma:100274974/zma:100384690/zma:100274263/zma:100274974/zma:100191513/zma:542567/zma:100282748/zma:101202696/zma:100283617/zma:100382372/zma:100281255/zma:100283920/zma:100502333/zma:100191754/zma:100283686/zma:100280665/zma:100282283/zma:100382449/zma:100273293/zma:103650140/zma:100192501/zma:100274017	22
zma00520	Amino sugar and nucleotide sugar metabolism	39|649	176|6240	2.94417e-06	6.16765e-05	Zm00001d013245/Zm00001d017152/Zm00001d013751/Zm00001d033174/Zm00001d037656/Zm00001d014842/Zm00001d014840/Zm00001d043988/Zm00001d003190/Zm00001d034072/Zm00001d048903/Zm00001d036366/Zm00001d003191/Zm00001d042536/Zm00001d028653/Zm00001d040667/Zm00001d036370/Zm00001d009908/Zm00001d042768/Zm00001d047797/Zm00001d037689/Zm00001d002292/Zm00001d018966/Zm00001d037934/Zm00001d014849/Zm00001d011889/Zm00001d0…	-/endochitinase precursor4/-/Golgi associated protein homolog/-/chitinase3/-/chitinase chem5/chitinase A1/-/-/GRMZM2G145518/-/fructokinase1/dTDP-glucose dehydratase homolog csu219/-/chitinase2/-/-/-/hexokinase7/-/-/-/-/hexokinase9/-/-/salmon silks1/ADP glucose pyrophosphorylase small subunit embryo 1/glucosamine fructose-6-phosphate aminotransferase1/GRMZM2G051921/-/-/-/hexokinase2/-/-/-	zma:100282847/zma:100284387/zma:100274298/zma:542592/zma:100285296/zma:542243/zma:100283208/zma:542525/zma:100283098/zma:100279549/zma:100272870/zma:100284192/zma:100281817/zma:542107/zma:100191862/zma:100279339/zma:100284192/zma:100272553/zma:100284575/zma:100193447/zma:100283735/zma:100280696/zma:100274481/zma:103630226/zma:103626474/zma:103636300/zma:100285949/zma:103654257/zma:100191391/zma:5…	39
zma01200	Carbon metabolism	65|649	358|6240	3.36417e-06	6.16765e-05	Zm00001d037693/Zm00001d010375/Zm00001d017801/Zm00001d051001/Zm00001d049234/Zm00001d034602/Zm00001d052233/Zm00001d015856/Zm00001d035925/Zm00001d016166/Zm00001d032187/Zm00001d042184/Zm00001d002261/Zm00001d002051/Zm00001d017121/Zm00001d045251/Zm00001d039079/Zm00001d012103/Zm00001d030544/Zm00001d001831/Zm00001d049409/Zm00001d047663/Zm00001d011965/Zm00001d031212/Zm00001d048358/Zm00001d043490/Zm00001d0…	-/-/-/glyceraldehyde-3-phosphate dehydrogenase3/glycine1/brown midrib2/-/citrate synthase1/6-phosphogluconate dehydrogenase1/phosphoenolpyruvate carboxylase2/-/6-phosphogluconate dehydrogenase2/-/-/glyceraldehyde-3-phosphate dehydrogenase4/-/isocitrate dehydrogenase2/aldolase2/-/-/aconitase1/-/-/-/aconitase3/-/-/phosphoenolpyruvate carboxykinase homolog2/-/hexokinase7/-/-/-/-/-/-/-/dihydrolipoami…	zma:100284598/zma:100281688/zma:103627631/zma:542333/zma:100192461/zma:541794/zma:103644703/zma:100279573/zma:541700/zma:542479/zma:100193743/zma:541699/zma:100279535/zma:103645840/zma:542333/zma:100191469/zma:100272371/zma:100272913/zma:100281069/zma:100283452/zma:100216599/zma:100281089/zma:100284080/zma:101202696/zma:100216599/zma:100283920/zma:100383421/zma:100279748/zma:100284817/zma:1002837…	65
zma00071	Fatty acid degradation	19|649	59|6240	4.11216e-06	6.46197e-05	Zm00001d014093/Zm00001d045251/Zm00001d045295/Zm00001d051754/Zm00001d005818/Zm00001d031212/Zm00001d033931/Zm00001d007158/Zm00001d045606/Zm00001d029416/Zm00001d053308/Zm00001d004731/Zm00001d039408/Zm00001d027996/Zm00001d042884/Zm00001d015992/Zm00001d018487/Zm00001d008432/Zm00001d039768	-/-/-/aldehyde dehydrogenase2/-/-/alcohol dehydrogenase1/-/-/-/-/-/-/-/-/-/-/-/-	zma:100274263/zma:100191469/zma:100281457/zma:542567/zma:100282748/zma:101202696/zma:542363/zma:100502333/zma:100382424/zma:100282283/zma:103654691/zma:100382449/zma:100285527/zma:100273217/zma:100285661/zma:103654691/zma:100192501/zma:100274017/zma:100283936	19
zma00591	Linoleic acid metabolism	10|649	19|6240	5.34133e-06	7.34433e-05	Zm00001d015852/Zm00001d013493/Zm00001d053675/Zm00001d033623/Zm00001d002000/Zm00001d042540/Zm00001d042541/Zm00001d033624/Zm00001d027893/Zm00001d012687	lipoxygenase11/lipoxygenase5/lipoxygenase10/lipoxygenase3/lipoxygenase6/-/lipoxygenase1/lipoxygenase4/lipoxygenase9/-	zma:100037810/zma:100037804/zma:100037809/zma:542495/zma:100037805/zma:100037802/zma:541856/zma:100037803/zma:100037806/zma:103636624	10
zma00270	Cysteine and methionine metabolism	31|649	142|6240	4.18357e-05	0.000511325	Zm00001d038453/Zm00001d038460/Zm00001d040697/Zm00001d031128/Zm00001d049239/Zm00001d024853/Zm00001d032187/Zm00001d002592/Zm00001d043951/Zm00001d002051/Zm00001d014945/Zm00001d033480/Zm00001d010920/Zm00001d013644/Zm00001d000294/Zm00001d028303/Zm00001d035445/Zm00001d020686/Zm00001d027727/Zm00001d029848/Zm00001d014944/Zm00001d024852/Zm00001d039487/Zm00001d027536/Zm00001d004413/Zm00001d009146/Zm00001d0…	-/-/-/-/adenosyl homocysteine hydrolase1/1-aminocyclopropane-1-carboxylate oxidase15/-/1-aminocyclopropane-1-carboxylate synthase2/-/-/-/-/-/-/-/-/gamma-glutamylcysteine synthetase1/1-aminocyclopropane-1-carboxylate oxidase2/-/-/lactate dehydrogenase1/1-aminocyclopropane-1-carboxylate oxidase3/1-aminocyclopropane-1-carboxylate synthase1/-/-/-/-/-/-/-/-	zma:100274974/zma:100384690/zma:100194360/zma:541942/zma:100282150/zma:100273458/zma:100193743/zma:103646045/zma:100274974/zma:103645840/zma:100193279/zma:100286153/zma:100191838/zma:541714/zma:100285862/zma:100281255/zma:542026/zma:100382364/zma:100284817/zma:100191754/zma:100282503/zma:103641391/zma:107521951/zma:103631673/zma:100216722/zma:100282324/zma:100280688/zma:100273590/zma:100279822/zm…	31
zma00640	Propanoate metabolism	15|649	47|6240	4.79726e-05	0.000527699	Zm00001d045251/Zm00001d014945/Zm00001d023694/Zm00001d031212/Zm00001d040670/Zm00001d043490/Zm00001d014944/Zm00001d045606/Zm00001d021132/Zm00001d029416/Zm00001d007892/Zm00001d042884/Zm00001d040721/Zm00001d008432/Zm00001d039768	-/-/-/-/-/-/lactate dehydrogenase1/-/-/-/-/-/-/-/-	zma:100191469/zma:100193279/zma:100191513/zma:101202696/zma:100283617/zma:100283920/zma:100282503/zma:100382424/zma:100283686/zma:100282283/zma:100273293/zma:100285661/zma:103650140/zma:100274017/zma:100283936	15
zma00940	Phenylpropanoid biosynthesis	35|649	182|6240	0.000211155	0.00194002	Zm00001d038555/Zm00001d003015/Zm00001d053554/Zm00001d009858/Zm00001d043174/Zm00001d015459/Zm00001d017276/Zm00001d051166/Zm00001d025847/Zm00001d036293/Zm00001d013862/Zm00001d017279/Zm00001d037849/Zm00001d050455/Zm00001d045092/Zm00001d050224/Zm00001d040705/Zm00001d032854/Zm00001d028349/Zm00001d002898/Zm00001d052335/Zm00001d003129/Zm00001d022458/Zm00001d022457/Zm00001d021119/Zm00001d051163/Zm00001d0…	-/-/-/-/GRMZM2G138074/coumarate ligase1/-/-/-/Caffeoyl-CoA O-methyltransferase1/-/phenylalanine ammonia lyase7/-/-/-/-/-/-/-/-/-/hydroxycinnamoyltransferase5/-/peroxidase3/-/phenylalanine ammonia lyase5/-/-/-/-/guaiacol peroxidase1/-/-/aldehyde dehydrogenase5/-	zma:100274274/zma:100281042/zma:100191769/zma:100272801/zma:100191539/zma:542166/zma:103627433/zma:100281532/zma:100272792/zma:107282093/zma:100273589/zma:100381820/zma:100272756/zma:100284063/zma:109942262/zma:542166/zma:100273283/zma:100272764/zma:100280077/zma:100194034/zma:100192105/zma:100279386/zma:100125639/zma:100383323/zma:100502335/zma:100285115/zma:100273579/zma:103653944/zma:100280824…	35
zma00010	Glycolysis / Gluconeogenesis	34|649	175|6240	0.000211639	0.00194002	Zm00001d010375/Zm00001d051001/Zm00001d052233/Zm00001d028759/Zm00001d017121/Zm00001d014945/Zm00001d012103/Zm00001d042869/Zm00001d051754/Zm00001d001831/Zm00001d047663/Zm00001d005818/Zm00001d033931/Zm00001d047893/Zm00001d037689/Zm00001d001999/Zm00001d014944/Zm00001d020309/Zm00001d034617/Zm00001d008491/Zm00001d053757/Zm00001d016365/Zm00001d004731/Zm00001d005674/Zm00001d042453/Zm00001d011889/Zm00001d0…	-/glyceraldehyde-3-phosphate dehydrogenase3/-/pyruvate decarboxylase3/glyceraldehyde-3-phosphate dehydrogenase4/-/aldolase2/-/aldehyde dehydrogenase2/-/-/-/alcohol dehydrogenase1/phosphoenolpyruvate carboxykinase homolog2/hexokinase7/-/lactate dehydrogenase1/-/-/-/-/dihydrolipoamide S-acetyltransferase1/-/-/aldolase1/hexokinase9/-/-/-/pyruvate dehydrogenase4/-/pyruvate decarboxylase1/hexokinase2/…	zma:100281688/zma:542333/zma:103644703/zma:541919/zma:542333/zma:100193279/zma:100272913/zma:100037812/zma:542567/zma:100283452/zma:100281089/zma:100282748/zma:542363/zma:100279748/zma:100283735/zma:100280296/zma:100282503/zma:100274470/zma:100282868/zma:100502020/zma:100192038/zma:541781/zma:100382449/zma:100283280/zma:542261/zma:103636300/zma:100217298/zma:100273217/zma:103650140/zma:542607/zma…	34
zma00360	Phenylalanine metabolism	11|649	33|6240	0.000320638	0.00271309	Zm00001d003015/Zm00001d017276/Zm00001d051166/Zm00001d010190/Zm00001d017279/Zm00001d003309/Zm00001d015356/Zm00001d051163/Zm00001d017275/Zm00001d033024/Zm00001d024665	-/-/-/glutamate-oxaloacetate transaminase5/phenylalanine ammonia lyase7/-/4-hydroxyphenylpyruvate dioxygenase 1/phenylalanine ammonia lyase5/-/-/-	zma:100281042/zma:103627433/zma:100281532/zma:100274472/zma:100381820/zma:100383438/zma:606444/zma:100285115/zma:100273579/zma:100274380/zma:100383025	11
zma00480	Glutathione metabolism	28|649	139|6240	0.00040925	0.00321554	Zm00001d027557/Zm00001d024839/Zm00001d028693/Zm00001d048559/Zm00001d043795/Zm00001d035925/Zm00001d020780/Zm00001d042184/Zm00001d043789/Zm00001d042104/Zm00001d048558/Zm00001d039079/Zm00001d033707/Zm00001d002704/Zm00001d029699/Zm00001d018454/Zm00001d029706/Zm00001d035445/Zm00001d029708/Zm00001d036951/Zm00001d017119/Zm00001d047765/Zm00001d029652/Zm00001d018809/Zm00001d003643/Zm00001d026154/Zm00001d0…	glutathione transferase31/glutathione S-transferase2/safener induced1/glutathione transferase35/-/6-phosphogluconate dehydrogenase1/glutathione transferase23/6-phosphogluconate dehydrogenase2/-/glutathione transferase7/glutathione transferase25/isocitrate dehydrogenase2/-/-/glutathione transferase42/-/glutathione transferase39/gamma-glutamylcysteine synthetase1/glutathione transferase30/glutathio…	zma:541842/zma:542311/zma:542388/zma:542491/zma:100856957/zma:541700/zma:541845/zma:541699/zma:100280815/zma:542587/zma:541838/zma:100272371/zma:100216831/zma:100273297/zma:541850/zma:100273659/zma:541848/zma:542026/zma:541841/zma:541834/zma:100383421/zma:100282090/zma:103637109/zma:541991/zma:100194161/zma:100280060/zma:100273590/zma:541845	28
zma00410	beta-Alanine metabolism	15|649	58|6240	0.000639724	0.00469131	Zm00001d024281/Zm00001d003309/Zm00001d045251/Zm00001d051754/Zm00001d005818/Zm00001d043490/Zm00001d045606/Zm00001d021132/Zm00001d004731/Zm00001d047981/Zm00001d002266/Zm00001d026334/Zm00001d042884/Zm00001d043152/Zm00001d039768	polyamine oxidase1/-/-/aldehyde dehydrogenase2/-/-/-/-/-/-/-/-/-/-/-	zma:541983/zma:100383438/zma:100191469/zma:542567/zma:100282748/zma:100283920/zma:100382424/zma:100283686/zma:100382449/zma:100381655/zma:101027113/zma:103642073/zma:100285661/zma:100272767/zma:100283936	15
zma00380	Tryptophan metabolism	13|649	48|6240	0.000908454	0.00624562	Zm00001d013098/Zm00001d051754/Zm00001d032223/Zm00001d005818/Zm00001d031212/Zm00001d033024/Zm00001d029416/Zm00001d004731/Zm00001d024665/Zm00001d014848/Zm00001d040721/Zm00001d034387/Zm00001d008432	aldehyde oxidase2/aldehyde dehydrogenase2/-/-/-/-/-/-/-/catalase1/-/aldehyde oxidase1/-	zma:542229/zma:542567/zma:100283080/zma:100282748/zma:101202696/zma:100274380/zma:100282283/zma:100382449/zma:100383025/zma:542369/zma:103650140/zma:542228/zma:100274017	13
zma00945	Stilbenoid, diarylheptanoid and gingerol biosynthesis	9|649	27|6240	0.00112482	0.00727825	Zm00001d038555/Zm00001d009858/Zm00001d043174/Zm00001d036293/Zm00001d037849/Zm00001d050455/Zm00001d045092/Zm00001d003129/Zm00001d012510	-/-/GRMZM2G138074/Caffeoyl-CoA O-methyltransferase1/-/-/-/hydroxycinnamoyltransferase5/-	zma:100274274/zma:100272801/zma:100191539/zma:107282093/zma:100272756/zma:100284063/zma:109942262/zma:100279386/zma:103636555	9
zma01040	Biosynthesis of unsaturated fatty acids	10|649	33|6240	0.00138457	0.00846127	Zm00001d014093/Zm00001d045251/Zm00001d025170/Zm00001d045606/Zm00001d045817/Zm00001d042884/Zm00001d026144/Zm00001d018487/Zm00001d004019/Zm00001d039768	-/-/stearoyl-acyl-carrier-protein desaturase11/-/-/-/-/-/stearoyl-acyl-carrier-protein desaturase5/-	zma:100274263/zma:100191469/zma:100283843/zma:100382424/zma:103638302/zma:100285661/zma:100273486/zma:100192501/zma:100194244/zma:100283936	10
zma04141	Protein processing in endoplasmic reticulum	46|649	291|6240	0.00223515	0.0129404	Zm00001d036401/Zm00001d019283/Zm00001d014993/Zm00001d003857/Zm00001d025305/Zm00001d030725/Zm00001d005460/Zm00001d054043/Zm00001d037590/Zm00001d014124/Zm00001d020687/Zm00001d014792/Zm00001d048100/Zm00001d011767/Zm00001d033906/Zm00001d028630/Zm00001d044231/Zm00001d049099/Zm00001d017809/Zm00001d052855/Zm00001d040766/Zm00001d031332/Zm00001d041550/Zm00001d017476/Zm00001d052194/Zm00001d049155/Zm00001d0…	-/calreticulin2/Binding protein homolog1/calnexin homolog1/calnexin homolog2/-/-/Binding protein homolog2/protein disulfide isomerase7/-/protein disulfide isomerase8/-/-/-/-/-/-/protein disulfide isomerase1/-/-/protein disulfide isomerase6/-/heat shock protein70-4/-/heat shock protein22/-/-/-/-/-/-/-/-/-/-/-/-/protein disulfide isomerase2/-/-/translocon-associated protein homolog1/-/-/-/-/-	zma:100285108/zma:542732/zma:732808/zma:100283947/zma:542421/zma:103639924/zma:103647314/zma:732809/zma:606414/zma:100382880/zma:606479/zma:100279926/zma:100217058/zma:100282148/zma:100282141/zma:100281806/zma:100285315/zma:606409/zma:100279899/zma:100384478/zma:606413/zma:100384473/zma:103650526/zma:100216704/zma:542602/zma:103652905/zma:103635449/zma:100382471/zma:100279928/zma:100382017/zma:10…	46
zma00620	Pyruvate metabolism	21|649	106|6240	0.00259292	0.014261	Zm00001d037693/Zm00001d016166/Zm00001d032187/Zm00001d014945/Zm00001d051754/Zm00001d001831/Zm00001d047663/Zm00001d005818/Zm00001d031212/Zm00001d047893/Zm00001d014944/Zm00001d029084/Zm00001d016365/Zm00001d029416/Zm00001d004731/Zm00001d003247/Zm00001d040721/Zm00001d021546/Zm00001d021070/Zm00001d008432/Zm00001d050409	-/phosphoenolpyruvate carboxylase2/-/-/aldehyde dehydrogenase2/-/-/-/-/phosphoenolpyruvate carboxykinase homolog2/lactate dehydrogenase1/-/dihydrolipoamide S-acetyltransferase1/-/-/malate synthase1/-/-/pyruvate dehydrogenase4/-/-	zma:100284598/zma:542479/zma:100193743/zma:100193279/zma:542567/zma:100283452/zma:100281089/zma:100282748/zma:101202696/zma:100279748/zma:100282503/zma:100279871/zma:541781/zma:100282283/zma:100382449/zma:542252/zma:103650140/zma:100501486/zma:542607/zma:100274017/zma:100193663	21
zma00630	Glyoxylate and dicarboxylate metabolism	19|649	98|6240	0.00520678	0.0272736	Zm00001d017801/Zm00001d049234/Zm00001d015856/Zm00001d032187/Zm00001d002261/Zm00001d030544/Zm00001d049409/Zm00001d047663/Zm00001d031212/Zm00001d048358/Zm00001d029416/Zm00001d003247/Zm00001d048050/Zm00001d014848/Zm00001d026649/Zm00001d040721/Zm00001d008432/Zm00001d016248/Zm00001d050409	-/glycine1/citrate synthase1/-/-/-/aconitase1/-/-/aconitase3/-/malate synthase1/glutamine synthetase3/catalase1/opaque endosperm7/-/-/-/-	zma:103627631/zma:100192461/zma:100279573/zma:100193743/zma:100279535/zma:100281069/zma:100216599/zma:100281089/zma:101202696/zma:100216599/zma:100282283/zma:542252/zma:542215/zma:542369/zma:100285908/zma:103650140/zma:100274017/zma:100275174/zma:100193663	19
zma04016	MAPK signaling pathway - plant	31|649	188|6240	0.00602823	0.0301411	Zm00001d047017/Zm00001d014842/Zm00001d014840/Zm00001d016783/Zm00001d002592/Zm00001d045064/Zm00001d043741/Zm00001d030028/Zm00001d002287/Zm00001d015829/Zm00001d033980/Zm00001d036366/Zm00001d036370/Zm00001d013201/Zm00001d038762/Zm00001d016924/Zm00001d010399/Zm00001d043742/Zm00001d038451/Zm00001d014848/Zm00001d047618/Zm00001d034920/Zm00001d017135/Zm00001d040323/Zm00001d046953/Zm00001d047758/Zm00001d0…	bHLH-transcription factor 91/chitinase3/-/stress-induced protein kinase1/1-aminocyclopropane-1-carboxylate synthase2/-/-/myc transcription factor7/-/-/ustilago maydis induced12/GRMZM2G145518/chitinase2/-/respiratory burst oxidase3/EIL-transcription factor 8/WRKY-transcription factor 92/-/WRKY-transcription factor 57/catalase1/-/AP2-EREBP-transcription factor 58/-/calmodulin2/-/MAP kinase1/-/-/MAP…	zma:103638892/zma:542243/zma:100283208/zma:542190/zma:103646045/zma:100383746/zma:103651291/zma:541694/zma:103645931/zma:103626849/zma:606468/zma:100284192/zma:100284192/zma:100191986/zma:100101532/zma:103627330/zma:100281160/zma:103652527/zma:100281430/zma:542369/zma:100281015/zma:100384381/zma:103627390/zma:541661/zma:103640187/zma:103639280/zma:103635808/zma:100384297/zma:100286386/zma:1036362…	31
zma00020	Citrate cycle (TCA cycle)	18|649	93|6240	0.00656533	0.0313994	Zm00001d015856/Zm00001d032187/Zm00001d039079/Zm00001d049409/Zm00001d048358/Zm00001d047893/Zm00001d041593/Zm00001d025690/Zm00001d008244/Zm00001d029084/Zm00001d016365/Zm00001d018758/Zm00001d040721/Zm00001d028735/Zm00001d035136/Zm00001d021070/Zm00001d016248/Zm00001d050409	citrate synthase1/-/isocitrate dehydrogenase2/aconitase1/aconitase3/phosphoenolpyruvate carboxykinase homolog2/-/-/-/-/dihydrolipoamide S-acetyltransferase1/succinate dehydrogenase1/-/isopropylmalate dehydrogenase1/succinate dehydrogenase7/pyruvate dehydrogenase4/-/-	zma:100279573/zma:100193743/zma:100272371/zma:100216599/zma:100216599/zma:100279748/zma:100282948/zma:542698/zma:100283574/zma:100279871/zma:541781/zma:100279930/zma:103650140/zma:100283574/zma:100502233/zma:542607/zma:100275174/zma:100193663	18
zma00402	Benzoxazinoid biosynthesis	5|649	13|6240	0.00757189	0.0347045	Zm00001d031209/Zm00001d034453/Zm00001d049179/Zm00001d034461/Zm00001d048634	benzoxazinone synthesis9/-/benzoxazinone synthesis7/-/benzoxazinone synthesis6	zma:100274317/zma:103644182/zma:100147731/zma:100273163/zma:541977	5
zma00040	Pentose and glucuronate interconversions	13|649	61|6240	0.00873462	0.0384323	Zm00001d013245/Zm00001d040649/Zm00001d009899/Zm00001d042556/Zm00001d034072/Zm00001d032992/Zm00001d022104/Zm00001d042869/Zm00001d032806/Zm00001d038874/Zm00001d036477/Zm00001d048648/Zm00001d038875	-/-/-/-/-/-/-/-/-/-/-/-/-	zma:100282847/zma:103650113/zma:103635516/zma:100273291/zma:100279549/zma:100284984/zma:103633411/zma:100037812/zma:100281581/zma:100285523/zma:100285949/zma:100277001/zma:100285007	13
zma00350	Tyrosine metabolism	9|649	37|6240	0.011603	0.0490894	Zm00001d010190/Zm00001d003309/Zm00001d000001/Zm00001d015356/Zm00001d033931/Zm00001d033024/Zm00001d033555/Zm00001d024665/Zm00001d027996	glutamate-oxaloacetate transaminase5/-/polyphenol oxidase1/4-hydroxyphenylpyruvate dioxygenase 1/alcohol dehydrogenase1/-/-/-/-	zma:100274472/zma:100383438/zma:103641120/zma:606444/zma:542363/zma:100274380/zma:100283765/zma:100383025/zma:100273217	9
I-Sl vs I-W upregulated pathways
KEGGID	Description	GeneRatio	BgRatio	pvalue	padj	geneID	geneName	keggID	Count
zma00400	Phenylalanine, tyrosine and tryptophan biosynthesis	18|290	61|6257	1.2452e-10	1.18294e-08	Zm00001d020008/Zm00001d034713/Zm00001d003395/Zm00001d028536/Zm00001d048461/Zm00001d006900/Zm00001d022181/Zm00001d045450/Zm00001d028477/Zm00001d024393/Zm00001d006242/Zm00001d010190/Zm00001d025140/Zm00001d036439/Zm00001d040850/Zm00001d048561/Zm00001d003830/Zm00001d001823	-/-/anthranilate synthase homolog1/-/blue fluorescent1/-/-/-/-/-/-/glutamate-oxaloacetate transaminase5/-/-/-/-/arogenate dehydratase6/-	zma:100286258/zma:103644282/zma:542286/zma:606722/zma:100192060/zma:100501272/zma:100284499/zma:542727/zma:100282199/zma:100272983/zma:100272979/zma:100274472/zma:103641016/zma:100281078/zma:100285997/zma:100285822/zma:100193934/zma:103641016	18
zma00592	alpha-Linolenic acid metabolism	15|290	62|6257	8.83589e-08	4.19705e-06	Zm00001d006069/Zm00001d028282/Zm00001d048021/Zm00001d032049/Zm00001d015852/Zm00001d053675/Zm00001d029594/Zm00001d054067/Zm00001d034186/Zm00001d044908/Zm00001d044906/Zm00001d027519/Zm00001d027893/Zm00001d011097/Zm00001d014093	-/allene oxide synthesis2/allene oxide synthase1/12-oxo-phytodienoic acid reductase7/lipoxygenase11/lipoxygenase10/allene oxide cyclase1/hydroperoxide lyase1/allene oxide synthesis3/12-oxo-phytodienoic acid reductase1/12-oxo-phytodienoic acid reductase2/-/lipoxygenase9/-/-	zma:103647563/zma:100279433/zma:542150/zma:732830/zma:100037810/zma:100037809/zma:542151/zma:542163/zma:103644066/zma:732815/zma:732822/zma:100274307/zma:100037806/zma:732732/zma:100274263	15
zma01230	Biosynthesis of amino acids	35|290	325|6257	1.95781e-06	6.19974e-05	Zm00001d020008/Zm00001d034713/Zm00001d040697/Zm00001d031128/Zm00001d003395/Zm00001d028536/Zm00001d051001/Zm00001d048461/Zm00001d049234/Zm00001d052233/Zm00001d020309/Zm00001d010375/Zm00001d006900/Zm00001d022181/Zm00001d045450/Zm00001d002051/Zm00001d028477/Zm00001d024393/Zm00001d006242/Zm00001d028303/Zm00001d010190/Zm00001d025140/Zm00001d036439/Zm00001d015856/Zm00001d043845/Zm00001d040850/Zm00001d0…	-/-/-/-/anthranilate synthase homolog1/-/glyceraldehyde-3-phosphate dehydrogenase3/blue fluorescent1/glycine1/-/-/-/-/-/-/-/-/-/-/-/glutamate-oxaloacetate transaminase5/-/-/citrate synthase1/-/-/-/-/-/glyceraldehyde-3-phosphate dehydrogenase4/proline responding1/isocitrate dehydrogenase2/arogenate dehydratase6/-/-	zma:100286258/zma:103644282/zma:100194360/zma:541942/zma:542286/zma:606722/zma:542333/zma:100192060/zma:100192461/zma:103644703/zma:100274470/zma:100281688/zma:100501272/zma:100284499/zma:542727/zma:103645840/zma:100282199/zma:100272983/zma:100272979/zma:100281255/zma:100274472/zma:103641016/zma:100281078/zma:100279573/zma:103651348/zma:100285997/zma:100285822/zma:541714/zma:100286153/zma:542333/…	35
zma00940	Phenylpropanoid biosynthesis	23|290	183|6257	1.04102e-05	0.000238878	Zm00001d038555/Zm00001d003015/Zm00001d009858/Zm00001d045092/Zm00001d013862/Zm00001d053554/Zm00001d032854/Zm00001d015459/Zm00001d051166/Zm00001d002898/Zm00001d050455/Zm00001d025847/Zm00001d043174/Zm00001d036293/Zm00001d003129/Zm00001d017279/Zm00001d022457/Zm00001d017276/Zm00001d050224/Zm00001d052335/Zm00001d052096/Zm00001d037849/Zm00001d051163	-/-/-/-/-/-/-/coumarate ligase1/-/-/-/-/GRMZM2G138074/Caffeoyl-CoA O-methyltransferase1/hydroxycinnamoyltransferase5/phenylalanine ammonia lyase7/peroxidase3/-/-/-/-/-/phenylalanine ammonia lyase5	zma:100274274/zma:100281042/zma:100272801/zma:109942262/zma:100273589/zma:100191769/zma:100272764/zma:542166/zma:100281532/zma:100194034/zma:100284063/zma:100272792/zma:100191539/zma:107282093/zma:100279386/zma:100381820/zma:100383323/zma:103627433/zma:542166/zma:100192105/zma:100191850/zma:100272756/zma:100285115	23
zma00360	Phenylalanine metabolism	9|290	33|6257	1.25725e-05	0.000238878	Zm00001d003015/Zm00001d051166/Zm00001d010190/Zm00001d003309/Zm00001d017279/Zm00001d024665/Zm00001d017276/Zm00001d024664/Zm00001d051163	-/-/glutamate-oxaloacetate transaminase5/-/phenylalanine ammonia lyase7/-/-/-/phenylalanine ammonia lyase5	zma:100281042/zma:100281532/zma:100274472/zma:100383438/zma:100381820/zma:100383025/zma:103627433/zma:100279950/zma:100285115	9
zma00591	Linoleic acid metabolism	7|290	20|6257	1.96749e-05	0.000269353	Zm00001d033624/Zm00001d015852/Zm00001d002000/Zm00001d053675/Zm00001d013493/Zm00001d033623/Zm00001d027893	lipoxygenase4/lipoxygenase11/lipoxygenase6/lipoxygenase10/lipoxygenase5/lipoxygenase3/lipoxygenase9	zma:100037803/zma:100037810/zma:100037805/zma:100037809/zma:100037804/zma:542495/zma:100037806	7
zma00945	Stilbenoid, diarylheptanoid and gingerol biosynthesis	8|290	27|6257	1.9847e-05	0.000269353	Zm00001d038555/Zm00001d009858/Zm00001d045092/Zm00001d050455/Zm00001d043174/Zm00001d036293/Zm00001d003129/Zm00001d037849	-/-/-/-/GRMZM2G138074/Caffeoyl-CoA O-methyltransferase1/hydroxycinnamoyltransferase5/-	zma:100274274/zma:100272801/zma:109942262/zma:100284063/zma:100191539/zma:107282093/zma:100279386/zma:100272756	8
zma00941	Flavonoid biosynthesis	10|290	53|6257	0.000129563	0.00153857	Zm00001d038555/Zm00001d009858/Zm00001d045092/Zm00001d043752/Zm00001d050455/Zm00001d043174/Zm00001d036293/Zm00001d003129/Zm00001d012782/Zm00001d037849	-/-/-/-/-/GRMZM2G138074/Caffeoyl-CoA O-methyltransferase1/hydroxycinnamoyltransferase5/-/-	zma:100274274/zma:100272801/zma:109942262/zma:100304381/zma:100284063/zma:100191539/zma:107282093/zma:100279386/zma:103636673/zma:100272756	10
zma00480	Glutathione metabolism	17|290	137|6257	0.000177975	0.00187862	Zm00001d027557/Zm00001d024839/Zm00001d029708/Zm00001d028693/Zm00001d043789/Zm00001d043795/Zm00001d048558/Zm00001d042104/Zm00001d002704/Zm00001d048559/Zm00001d020780/Zm00001d042184/Zm00001d035925/Zm00001d029706/Zm00001d039079/Zm00001d033707/Zm00001d036951	glutathione transferase31/glutathione S-transferase2/glutathione transferase30/safener induced1/-/-/glutathione transferase25/glutathione transferase7/-/glutathione transferase35/glutathione transferase23/6-phosphogluconate dehydrogenase2/6-phosphogluconate dehydrogenase1/glutathione transferase39/isocitrate dehydrogenase2/-/glutathione transferase19	zma:541842/zma:542311/zma:541841/zma:542388/zma:100280815/zma:100856957/zma:541838/zma:542587/zma:100273297/zma:542491/zma:541845/zma:541699/zma:541700/zma:541848/zma:100272371/zma:100216831/zma:541834	17
zma00270	Cysteine and methionine metabolism	17|290	143|6257	0.000299876	0.00284882	Zm00001d038453/Zm00001d038460/Zm00001d002592/Zm00001d040697/Zm00001d031128/Zm00001d002051/Zm00001d049239/Zm00001d014945/Zm00001d028303/Zm00001d032187/Zm00001d013644/Zm00001d033480/Zm00001d020686/Zm00001d000294/Zm00001d050409/Zm00001d024853/Zm00001d010920	-/-/1-aminocyclopropane-1-carboxylate synthase2/-/-/-/adenosyl homocysteine hydrolase1/-/-/-/-/-/1-aminocyclopropane-1-carboxylate oxidase2/-/-/1-aminocyclopropane-1-carboxylate oxidase15/-	zma:100274974/zma:100384690/zma:103646045/zma:100194360/zma:541942/zma:103645840/zma:100282150/zma:100193279/zma:100281255/zma:100193743/zma:541714/zma:100286153/zma:100382364/zma:100285862/zma:100193663/zma:100273458/zma:100191838	17
zma00280	Valine, leucine and isoleucine degradation	10|290	61|6257	0.000431385	0.0037256	Zm00001d038453/Zm00001d038460/Zm00001d028303/Zm00001d051754/Zm00001d023694/Zm00001d040670/Zm00001d014093/Zm00001d010970/Zm00001d005818/Zm00001d043490	-/-/-/aldehyde dehydrogenase2/-/-/-/-/-/-	zma:100274974/zma:100384690/zma:100281255/zma:542567/zma:100191513/zma:100283617/zma:100274263/zma:100382372/zma:100282748/zma:100283920	10
zma00130	Ubiquinone and other terpenoid-quinone biosynthesis	9|290	57|6257	0.0011013	0.00871864	Zm00001d009858/Zm00001d015459/Zm00001d046909/Zm00001d012607/Zm00001d037542/Zm00001d014157/Zm00001d050224/Zm00001d052096/Zm00001d037849	-/coumarate ligase1/-/-/-/-/-/-/-	zma:100272801/zma:542166/zma:732789/zma:100285365/zma:103630047/zma:100280914/zma:542166/zma:100191850/zma:100272756	9
zma00520	Amino sugar and nucleotide sugar metabolism	18|290	176|6257	0.00124147	0.0090723	Zm00001d014840/Zm00001d014842/Zm00001d017152/Zm00001d013245/Zm00001d013751/Zm00001d042768/Zm00001d037656/Zm00001d033174/Zm00001d034072/Zm00001d048903/Zm00001d043988/Zm00001d003190/Zm00001d044646/Zm00001d037934/Zm00001d036366/Zm00001d014849/Zm00001d003191/Zm00001d011889	-/chitinase3/endochitinase precursor4/-/-/-/-/Golgi associated protein homolog/-/-/chitinase chem5/chitinase A1/glucosamine fructose-6-phosphate aminotransferase1/-/GRMZM2G145518/-/-/hexokinase9	zma:100283208/zma:542243/zma:100284387/zma:100282847/zma:100274298/zma:100284575/zma:100285296/zma:542592/zma:100279549/zma:100272870/zma:542525/zma:100283098/zma:100194010/zma:103630226/zma:100284192/zma:103626474/zma:100281817/zma:103636300	18
zma00040	Pentose and glucuronate interconversions	8|290	61|6257	0.00669734	0.0454462	Zm00001d013245/Zm00001d042556/Zm00001d040649/Zm00001d022104/Zm00001d034072/Zm00001d009899/Zm00001d038874/Zm00001d032806	-/-/-/-/-/-/-/-	zma:100282847/zma:100273291/zma:103650113/zma:103633411/zma:100279549/zma:103635516/zma:100285523/zma:100281581	8

## Sheet: Downregulated pathways
MD-Sf vs MD downregulated pathways
KEGGID	Description	GeneRatio	BgRatio	pvalue	padj	geneID	geneName	keggID	Count
zma00860	Porphyrin and chlorophyll metabolism	10|128	67|6231	8.64972e-07	7.17926e-05	Zm00001d038547/Zm00001d015366/Zm00001d029150/Zm00001d029074/Zm00001d003214/Zm00001d031860/Zm00001d013013/Zm00001d015037/Zm00001d026277/Zm00001d014715	-/camouflage1/divinyl reductase1/lesion22/-/-/Mg chelataseD1/-/coproporphyrinogen III oxidase2/-	zma:100193482/zma:100191140/zma:100281890/zma:542606/zma:541866/zma:100192754/zma:103625782/zma:100383787/zma:100500945/zma:100284052	10
MD-Se vs MD downregulated pathways
KEGGID	Description	GeneRatio	BgRatio	pvalue	padj	geneID	geneName	keggID	Count
zma03440	Homologous recombination	4|34	69|6187	0.000510618	0.0199141	Zm00001d032606/Zm00001d048086/Zm00001d021015/Zm00001d008890	-/replication factor A homolog1/-/-	zma:100501330/zma:100273584/zma:100383032/zma:100279971	4
MD-Sl vs MD downregulated pathways
There was no pathway can be enriched by downregulated genes.
I-Sf vs I-W downregulated pathways
KEGGID	Description	GeneRatio	BgRatio	pvalue	padj	geneID	geneName	keggID	Count
zma00195	Photosynthesis	50|571	99|6245	1.11376e-26	1.25855e-24	Zm00001d013039/Zm00001d042178/Zm00001d047532/Zm00001d035002/Zm00001d014564/Zm00001d038984/Zm00001d013146/Zm00001d041819/Zm00001d010715/Zm00001d036535/Zm00001d052242/Zm00001d020877/Zm00001d008706/Zm00001d034283/Zm00001d033469/Zm00001d021703/Zm00001d006540/Zm00001d018797/Zm00001d029049/Zm00001d019518/Zm00001d035003/Zm00001d005446/Zm00001d005996/Zm00001d011901/Zm00001d050889/Zm00001d042175/Zm00001d0…	-/-/-/ferredoxin5/oxygen-evolving complex 33 kda protein b/photosystem I H subunit1/-/photosystem I N subunit1/-/oxygen evolving complex, 33kDa subunit/-/-/-/-/-/oxygen evolving complex2/-/photosystem I reaction center6/-/-/ferredoxin2/-/-/-/-/-/-/-/iron-sulfur protein2/photosystem II oxygen evolving polypeptide2/-/-/-/-/-/-/-/photosystem II oxygen evolving polypeptide1/plastocyanin homolog1/-/AT…	zma:541791/zma:100284876/zma:100281235/zma:103628935/zma:100191684/zma:541685/zma:103625835/zma:542605/zma:100283835/zma:100272890/zma:100281924/zma:100284847/zma:100383080/zma:100282027/zma:100284745/zma:542279/zma:103647735/zma:100286020/zma:100282043/zma:100283085/zma:541619/zma:100283327/zma:100285458/zma:103636309/zma:103653672/zma:109945128/zma:103627333/zma:100283848/zma:100273026/zma:1002…	50
zma00196	Photosynthesis - antenna proteins	24|571	31|6245	1.05835e-19	5.97968e-18	Zm00001d044401/Zm00001d032197/Zm00001d007267/Zm00001d001857/Zm00001d048998/Zm00001d009589/Zm00001d044396/Zm00001d050403/Zm00001d044399/Zm00001d046786/Zm00001d026599/Zm00001d006663/Zm00001d011285/Zm00001d021906/Zm00001d021763/Zm00001d021784/Zm00001d033132/Zm00001d006587/Zm00001d015385/Zm00001d039040/Zm00001d024372/Zm00001d018157/Zm00001d033136/Zm00001d021435	-/-/light harvesting chlorophyll a/b binding protein5/-/-/light harvesting chlorophyll a/b binding protein3/-/-/-/-/light harvesting chlorophyll a/b binding protein6/light harvesting complex A1/light harvesting chlorophyll a/b binding protein1/-/photosystem II subunit29/-/-/-/-/light harvesting complex mesophyll7/-/light harvesting complex a/b protein4/light harvesting chlorophyll binding protein…	zma:100282054/zma:100284001/zma:542716/zma:100273752/zma:542320/zma:542530/zma:103651575/zma:100280410/zma:100282054/zma:100282214/zma:542321/zma:100191715/zma:100274453/zma:100282512/zma:542478/zma:100284154/zma:100281879/zma:100216729/zma:100281791/zma:100193833/zma:100283212/zma:100281795/zma:100281879/zma:100281248	24
zma00710	Carbon fixation in photosynthetic organisms	32|571	94|6245	1.4225e-11	5.3581e-10	Zm00001d042727/Zm00001d013135/Zm00001d000164/Zm00001d053015/Zm00001d000316/Zm00001d017711/Zm00001d023559/Zm00001d052595/Zm00001d049641/Zm00001d046553/Zm00001d004894/Zm00001d007937/Zm00001d028471/Zm00001d027488/Zm00001d025599/Zm00001d046170/Zm00001d034241/Zm00001d003429/Zm00001d028562/Zm00001d002454/Zm00001d045451/Zm00001d010672/Zm00001d022229/Zm00001d038163/Zm00001d042840/Zm00001d027841/Zm00001d0…	-/-/-/-/NADP malic enzyme3/-/-/ribulose bisphosphate carboxylase small subunit1/glyceraldehyde-3-phosphate dehydrogenase1/-/ribulose bisphosphate carboxylase small subunit2/alanine amino transferase8/phosphoenolpyruvate carboxykinase1/glyceraldehyde phosphate dehydrogenase B1/-/phosphoenolpyruvate carboxylase1/-/glyceraldehyde-3-phosphate dehydrogenase1/-/-/transketolase 1/-/-/pyruvate, orthophos…	zma:100273700/zma:100285298/zma:100279820/zma:100272845/zma:542233/zma:100282845/zma:100273196/zma:542212/zma:542367/zma:542261/zma:100279574/zma:100501386/zma:541622/zma:542290/zma:103641723/zma:542372/zma:100282134/zma:542368/zma:100216767/zma:100281866/zma:100279513/zma:103635817/zma:107305678/zma:542759/zma:100282017/zma:100274365/zma:100281237/zma:100284771/zma:542598/zma:103635678/zma:10019…	32
zma00860	Porphyrin and chlorophyll metabolism	24|571	66|6245	1.14837e-09	3.24414e-08	Zm00001d013937/Zm00001d002951/Zm00001d029150/Zm00001d036046/Zm00001d016854/Zm00001d018034/Zm00001d008230/Zm00001d023536/Zm00001d026405/Zm00001d026277/Zm00001d031860/Zm00001d032576/Zm00001d032926/Zm00001d040463/Zm00001d027950/Zm00001d002358/Zm00001d011386/Zm00001d053807/Zm00001d011819/Zm00001d042026/Zm00001d040539/Zm00001d008203/Zm00001d029074/Zm00001d032532	GRMZM2G073351/-/divinyl reductase1/-/-/geranylgeranyl hydrogenase1/-/oil yellow1/glutamyl-tRNA reductase1/coproporphyrinogen III oxidase2/-/GRMZM2G036455/chlorophyllase2/-/-/necrotic4/-/-/-/-/-/protoporphyrinogen IX oxidase1/lesion22/-	zma:100381341/zma:100192013/zma:100281890/zma:100273426/zma:100191436/zma:100283007/zma:103634652/zma:732841/zma:100191548/zma:100500945/zma:100192754/zma:100283531/zma:100191887/zma:103650025/zma:100192907/zma:100500945/zma:100383208/zma:100284619/zma:100284976/zma:100274228/zma:542554/zma:542554/zma:542606/zma:100193466	24
zma01200	Carbon metabolism	57|571	356|6245	1.37081e-05	0.000309803	Zm00001d031364/Zm00001d031403/Zm00001d042727/Zm00001d031349/Zm00001d004473/Zm00001d013135/Zm00001d031379/Zm00001d000164/Zm00001d053015/Zm00001d000316/Zm00001d002258/Zm00001d017711/Zm00001d023559/Zm00001d052595/Zm00001d049641/Zm00001d046553/Zm00001d004894/Zm00001d007937/Zm00001d023699/Zm00001d014919/Zm00001d035737/Zm00001d028471/Zm00001d027488/Zm00001d025599/Zm00001d046170/Zm00001d047592/Zm00001d0…	-/-/-/-/-/-/-/-/-/NADP malic enzyme3/-/-/-/ribulose bisphosphate carboxylase small subunit1/glyceraldehyde-3-phosphate dehydrogenase1/-/ribulose bisphosphate carboxylase small subunit2/alanine amino transferase8/-/-/-/phosphoenolpyruvate carboxykinase1/glyceraldehyde phosphate dehydrogenase B1/-/phosphoenolpyruvate carboxylase1/-/-/catalase2/-/glyceraldehyde-3-phosphate dehydrogenase1/-/-/transke…	zma:100281949/zma:103645133/zma:100273700/zma:100281949/zma:100272834/zma:100285298/zma:100281949/zma:100279820/zma:100272845/zma:542233/zma:100279332/zma:100282845/zma:100273196/zma:542212/zma:542367/zma:542261/zma:100279574/zma:100501386/zma:541947/zma:100193709/zma:100274052/zma:541622/zma:542290/zma:103641723/zma:542372/zma:100383412/zma:100282053/zma:542230/zma:100282134/zma:542368/zma:10021…	57
zma00062	Fatty acid elongation	11|571	41|6245	0.000838269	0.0138856	Zm00001d029350/Zm00001d027904/Zm00001d045660/Zm00001d009354/Zm00001d028241/Zm00001d017941/Zm00001d008622/Zm00001d046444/Zm00001d051787/Zm00001d010536/Zm00001d047189	-/-/-/-/-/-/-/fatty acid elongase2/-/-/-	zma:100281769/zma:100283031/zma:103638222/zma:100501899/zma:100191595/zma:100279934/zma:100191179/zma:542018/zma:100191738/zma:100284318/zma:100286138	11
zma00906	Carotenoid biosynthesis	12|571	48|6245	0.000979249	0.0138856	Zm00001d036345/Zm00001d002589/Zm00001d018488/Zm00001d012394/Zm00001d004021/Zm00001d003513/Zm00001d005889/Zm00001d015651/Zm00001d007560/Zm00001d023655/Zm00001d042076/Zm00001d025544	yellow endosperm1/hydroxylase4/cytochrome P450 13/phytoene synthase2/violaxanthin de-epoxidase1/zeaxanthin epoxidase1/abscisic acid 8'-hydroxylase5/pink scutellum1/-/pale yellow9/-/-	zma:100136882/zma:732775/zma:103627895/zma:542686/zma:100281366/zma:100285076/zma:103647484/zma:100383002/zma:100277925/zma:100194203/zma:103652265/zma:100285076	12
zma00010	Glycolysis / Gluconeogenesis	29|571	174|6245	0.00098305	0.0138856	Zm00001d049059/Zm00001d042727/Zm00001d004473/Zm00001d053015/Zm00001d023559/Zm00001d049641/Zm00001d046553/Zm00001d028471/Zm00001d028562/Zm00001d030347/Zm00001d010672/Zm00001d038163/Zm00001d020006/Zm00001d033225/Zm00001d013428/Zm00001d018468/Zm00001d033746/Zm00001d038579/Zm00001d045706/Zm00001d030348/Zm00001d023379/Zm00001d050383/Zm00001d010321/Zm00001d044211/Zm00001d000227/Zm00001d032386/Zm00001d0…	alcohol dehydrogenase2/-/-/-/-/glyceraldehyde-3-phosphate dehydrogenase1/-/phosphoenolpyruvate carboxykinase1/-/-/-/pyruvate, orthophosphate dikinase1/-/-/phosphoglucomutase2/formaldehyde dehydrogenase homolog1/phosphoglucomutase1/-/restorer of fertility2/-/-/-/pyruvate, orthophosphate dikinase2/-/-/phosphofructose kinase2/-/-/-	zma:542364/zma:100273700/zma:100272834/zma:100272845/zma:100273196/zma:542367/zma:542261/zma:541622/zma:100216767/zma:100272357/zma:103635817/zma:542759/zma:103632535/zma:100282233/zma:542721/zma:542459/zma:542358/zma:100281237/zma:732806/zma:100383565/zma:100282820/zma:100279373/zma:103635678/zma:103651489/zma:100284103/zma:100191851/zma:100191222/zma:542177/zma:100281068	29
zma00620	Pyruvate metabolism	19|571	106|6245	0.00308954	0.0387909	Zm00001d004473/Zm00001d000316/Zm00001d028471/Zm00001d046170/Zm00001d034241/Zm00001d022229/Zm00001d038163/Zm00001d033225/Zm00001d015975/Zm00001d052472/Zm00001d045706/Zm00001d032695/Zm00001d004125/Zm00001d023379/Zm00001d050383/Zm00001d010321/Zm00001d000227/Zm00001d024998/Zm00001d040446	-/NADP malic enzyme3/phosphoenolpyruvate carboxykinase1/phosphoenolpyruvate carboxylase1/-/-/pyruvate, orthophosphate dikinase1/-/-/-/restorer of fertility2/malate dehydrogenase4/acetyl-CoA carboxylase2/-/-/pyruvate, orthophosphate dikinase2/-/acetyl-coenzyme A carboxylase1/-	zma:100272834/zma:542233/zma:541622/zma:542372/zma:100282134/zma:107305678/zma:542759/zma:100282233/zma:103626912/zma:100280189/zma:732806/zma:542598/zma:542319/zma:100282820/zma:100279373/zma:103635678/zma:100284103/zma:100037775/zma:542177	19
I-Se vs I-W downregulated pathways
KEGGID	Description	GeneRatio	BgRatio	pvalue	padj	geneID	geneName	keggID	Count
zma00195	Photosynthesis	48|477	99|6240	3.46332e-28	3.74039e-26	Zm00001d013039/Zm00001d047532/Zm00001d038984/Zm00001d035002/Zm00001d034283/Zm00001d005446/Zm00001d014564/Zm00001d036535/Zm00001d033469/Zm00001d020877/Zm00001d042178/Zm00001d052242/Zm00001d021703/Zm00001d008706/Zm00001d019518/Zm00001d041819/Zm00001d018779/Zm00001d003767/Zm00001d013146/Zm00001d010715/Zm00001d018797/Zm00001d011833/Zm00001d035135/Zm00001d042049/Zm00001d006540/Zm00001d035003/Zm00001d0…	-/-/photosystem I H subunit1/ferredoxin5/-/-/oxygen-evolving complex 33 kda protein b/oxygen evolving complex, 33kDa subunit/-/-/-/-/oxygen evolving complex2/-/-/photosystem I N subunit1/photosystem II oxygen evolving polypeptide2/-/-/-/photosystem I reaction center6/-/-/-/-/ferredoxin2/iron-sulfur protein2/-/-/photosystem II oxygen evolving polypeptide1/-/-/-/-/-/ATP synthase chloroplast subunit…	zma:541791/zma:100281235/zma:541685/zma:103628935/zma:100282027/zma:100283327/zma:100191684/zma:100272890/zma:100284745/zma:100284847/zma:100284876/zma:100281924/zma:542279/zma:100383080/zma:100283085/zma:542605/zma:100273117/zma:100283848/zma:103625835/zma:100283835/zma:100286020/zma:100282643/zma:100280994/zma:541626/zma:103647735/zma:541619/zma:100273026/zma:100282566/zma:100282043/zma:1076488…	48
zma00196	Photosynthesis - antenna proteins	24|477	31|6240	1.45577e-21	7.86116e-20	Zm00001d044401/Zm00001d032197/Zm00001d048998/Zm00001d001857/Zm00001d009589/Zm00001d033132/Zm00001d026599/Zm00001d007267/Zm00001d050403/Zm00001d011285/Zm00001d044396/Zm00001d006663/Zm00001d021784/Zm00001d021763/Zm00001d021906/Zm00001d039040/Zm00001d046786/Zm00001d024372/Zm00001d018157/Zm00001d044402/Zm00001d033136/Zm00001d044399/Zm00001d015385/Zm00001d006587	-/-/-/-/light harvesting chlorophyll a/b binding protein3/-/light harvesting chlorophyll a/b binding protein6/light harvesting chlorophyll a/b binding protein5/-/light harvesting chlorophyll a/b binding protein1/-/light harvesting complex A1/-/photosystem II subunit29/-/light harvesting complex mesophyll7/-/-/light harvesting complex a/b protein4/-/light harvesting chlorophyll binding protein9/-/…	zma:100282054/zma:100284001/zma:542320/zma:100273752/zma:542530/zma:100281879/zma:542321/zma:542716/zma:100280410/zma:100274453/zma:103651575/zma:100191715/zma:100284154/zma:542478/zma:100282512/zma:100193833/zma:100282214/zma:100283212/zma:100281795/zma:100282054/zma:100281879/zma:100282054/zma:100281791/zma:100216729	24
zma00710	Carbon fixation in photosynthetic organisms	29|477	94|6240	2.49308e-11	8.97509e-10	Zm00001d042727/Zm00001d053015/Zm00001d049641/Zm00001d007937/Zm00001d017711/Zm00001d046170/Zm00001d052595/Zm00001d000316/Zm00001d004894/Zm00001d010672/Zm00001d022229/Zm00001d013135/Zm00001d000164/Zm00001d038163/Zm00001d027488/Zm00001d023559/Zm00001d034241/Zm00001d038579/Zm00001d002454/Zm00001d003429/Zm00001d046553/Zm00001d028562/Zm00001d028471/Zm00001d027841/Zm00001d010321/Zm00001d025593/Zm00001d0…	-/-/glyceraldehyde-3-phosphate dehydrogenase1/alanine amino transferase8/-/phosphoenolpyruvate carboxylase1/ribulose bisphosphate carboxylase small subunit1/NADP malic enzyme3/ribulose bisphosphate carboxylase small subunit2/-/-/-/-/pyruvate, orthophosphate dikinase1/glyceraldehyde phosphate dehydrogenase B1/-/-/-/-/glyceraldehyde-3-phosphate dehydrogenase1/-/-/phosphoenolpyruvate carboxykinase1/…	zma:100273700/zma:100272845/zma:542367/zma:100501386/zma:100282845/zma:542372/zma:542212/zma:542233/zma:100279574/zma:103635817/zma:107305678/zma:100285298/zma:100279820/zma:542759/zma:542290/zma:100273196/zma:100282134/zma:100281237/zma:100281866/zma:542368/zma:542261/zma:100216767/zma:541622/zma:100274365/zma:103635678/zma:103641723/zma:100284771/zma:100279513/zma:542374	29
zma00860	Porphyrin and chlorophyll metabolism	19|477	67|6240	3.24448e-07	8.76008e-06	Zm00001d036046/Zm00001d002951/Zm00001d013937/Zm00001d029150/Zm00001d016854/Zm00001d032926/Zm00001d027950/Zm00001d018034/Zm00001d003935/Zm00001d008230/Zm00001d026277/Zm00001d023536/Zm00001d040463/Zm00001d040539/Zm00001d031860/Zm00001d002358/Zm00001d040356/Zm00001d032576/Zm00001d030549	-/-/GRMZM2G073351/divinyl reductase1/-/chlorophyllase2/-/geranylgeranyl hydrogenase1/-/-/coproporphyrinogen III oxidase2/oil yellow1/-/-/-/necrotic4/geranylgeranyl hydrogenase2/GRMZM2G036455/-	zma:100273426/zma:100192013/zma:100381341/zma:100281890/zma:100191436/zma:100191887/zma:100192907/zma:100283007/zma:100193969/zma:103634652/zma:100500945/zma:732841/zma:103650025/zma:542554/zma:100192754/zma:100500945/zma:103649981/zma:100283531/zma:100272914	19
zma01200	Carbon metabolism	53|477	358|6240	1.47205e-06	3.17962e-05	Zm00001d042727/Zm00001d053015/Zm00001d002258/Zm00001d049641/Zm00001d004473/Zm00001d007937/Zm00001d035737/Zm00001d017711/Zm00001d046170/Zm00001d052595/Zm00001d000316/Zm00001d004894/Zm00001d010672/Zm00001d022229/Zm00001d013135/Zm00001d000164/Zm00001d038163/Zm00001d027488/Zm00001d027511/Zm00001d023559/Zm00001d023699/Zm00001d034241/Zm00001d038579/Zm00001d002454/Zm00001d031364/Zm00001d003429/Zm00001d0…	-/-/-/glyceraldehyde-3-phosphate dehydrogenase1/-/alanine amino transferase8/-/-/phosphoenolpyruvate carboxylase1/ribulose bisphosphate carboxylase small subunit1/NADP malic enzyme3/ribulose bisphosphate carboxylase small subunit2/-/-/-/-/pyruvate, orthophosphate dikinase1/glyceraldehyde phosphate dehydrogenase B1/catalase2/-/-/-/-/-/-/glyceraldehyde-3-phosphate dehydrogenase1/-/-/-/-/-/-/phospho…	zma:100273700/zma:100272845/zma:100279332/zma:542367/zma:100272834/zma:100501386/zma:100274052/zma:100282845/zma:542372/zma:542212/zma:542233/zma:100279574/zma:103635817/zma:107305678/zma:100285298/zma:100279820/zma:542759/zma:542290/zma:542230/zma:100273196/zma:541947/zma:100282134/zma:100281237/zma:100281866/zma:100281949/zma:542368/zma:100272744/zma:100282233/zma:542261/zma:100193709/zma:10028…	53
zma00062	Fatty acid elongation	12|477	41|6240	3.52019e-05	0.000633634	Zm00001d027904/Zm00001d029350/Zm00001d051787/Zm00001d028241/Zm00001d017941/Zm00001d008622/Zm00001d048953/Zm00001d016438/Zm00001d046444/Zm00001d009354/Zm00001d047189/Zm00001d000041	-/-/-/-/-/-/-/-/fatty acid elongase2/-/-/-	zma:100283031/zma:100281769/zma:100191738/zma:100191595/zma:100279934/zma:100191179/zma:103655094/zma:100285225/zma:542018/zma:100501899/zma:100286138/zma:100216902	12
zma00620	Pyruvate metabolism	19|477	106|6240	0.000361811	0.00558222	Zm00001d004473/Zm00001d046170/Zm00001d000316/Zm00001d022229/Zm00001d038163/Zm00001d004125/Zm00001d034241/Zm00001d033225/Zm00001d015975/Zm00001d028471/Zm00001d023379/Zm00001d000133/Zm00001d010321/Zm00001d045669/Zm00001d024998/Zm00001d015976/Zm00001d020426/Zm00001d040446/Zm00001d031899	-/phosphoenolpyruvate carboxylase1/NADP malic enzyme3/-/pyruvate, orthophosphate dikinase1/acetyl-CoA carboxylase2/-/-/-/phosphoenolpyruvate carboxykinase1/-/-/pyruvate, orthophosphate dikinase2/-/acetyl-coenzyme A carboxylase1/-/-/-/malate dehydrogenase6	zma:100272834/zma:542372/zma:542233/zma:107305678/zma:542759/zma:542319/zma:100282134/zma:100282233/zma:103626912/zma:541622/zma:100282820/zma:103646525/zma:103635678/zma:100280786/zma:100037775/zma:103626912/zma:100285796/zma:542177/zma:542374	19
zma00561	Glycerolipid metabolism	19|477	111|6240	0.000658756	0.00889321	Zm00001d040265/Zm00001d041596/Zm00001d035737/Zm00001d053149/Zm00001d005831/Zm00001d010585/Zm00001d005579/Zm00001d014425/Zm00001d018406/Zm00001d009967/Zm00001d022445/Zm00001d041861/Zm00001d010520/Zm00001d020647/Zm00001d007638/Zm00001d010078/Zm00001d002163/Zm00001d030117/Zm00001d038366	-/-/-/-/-/-/-/-/-/-/-/-/-/-/phospholipid synthesis1/-/diacylglycerol kinase3/-/-	zma:100281738/zma:103650549/zma:100274052/zma:100383181/zma:100273525/zma:103635785/zma:100273231/zma:100285746/zma:100281388/zma:100282424/zma:100191764/zma:103652228/zma:100280283/zma:100191489/zma:732844/zma:100382119/zma:100127510/zma:103637735/zma:100191740	19
zma00630	Glyoxylate and dicarboxylate metabolism	16|477	98|6240	0.00284431	0.0341318	Zm00001d002258/Zm00001d007937/Zm00001d035737/Zm00001d052595/Zm00001d004894/Zm00001d022229/Zm00001d027511/Zm00001d023699/Zm00001d034241/Zm00001d031364/Zm00001d014919/Zm00001d031403/Zm00001d000133/Zm00001d031349/Zm00001d004323/Zm00001d015378	-/alanine amino transferase8/-/ribulose bisphosphate carboxylase small subunit1/ribulose bisphosphate carboxylase small subunit2/-/catalase2/-/-/-/-/-/-/-/-/-	zma:100279332/zma:100501386/zma:100274052/zma:542212/zma:100279574/zma:107305678/zma:542230/zma:541947/zma:100282134/zma:100281949/zma:100193709/zma:103645133/zma:103646525/zma:100281949/zma:103638381/zma:100273340	16
zma00010	Glycolysis / Gluconeogenesis	24|477	175|6240	0.00343401	0.0370873	Zm00001d049059/Zm00001d042727/Zm00001d053015/Zm00001d030347/Zm00001d049641/Zm00001d004473/Zm00001d010672/Zm00001d038163/Zm00001d023559/Zm00001d030348/Zm00001d038579/Zm00001d016934/Zm00001d033225/Zm00001d046553/Zm00001d028562/Zm00001d028471/Zm00001d018468/Zm00001d023379/Zm00001d000133/Zm00001d010321/Zm00001d050428/Zm00001d032386/Zm00001d020426/Zm00001d040446	alcohol dehydrogenase2/-/-/-/glyceraldehyde-3-phosphate dehydrogenase1/-/-/pyruvate, orthophosphate dikinase1/-/-/-/-/-/-/-/phosphoenolpyruvate carboxykinase1/formaldehyde dehydrogenase homolog1/-/-/pyruvate, orthophosphate dikinase2/glyceraldehyde-3-phosphate deHaseN1/phosphofructose kinase2/-/-	zma:542364/zma:100273700/zma:100272845/zma:100272357/zma:542367/zma:100272834/zma:103635817/zma:542759/zma:100273196/zma:100383565/zma:100281237/zma:100383712/zma:100282233/zma:542261/zma:100216767/zma:541622/zma:542459/zma:100282820/zma:103646525/zma:103635678/zma:542583/zma:100191851/zma:100285796/zma:542177	24
I-Sl vs I-W downregulated pathways
KEGGID	Description	GeneRatio	BgRatio	pvalue	padj	geneID	geneName	keggID	Count
zma00195	Photosynthesis	30|178	102|6257	3.69592e-23	2.55019e-21	Zm00001d042178/Zm00001d013039/Zm00001d036535/Zm00001d011901/Zm00001d014564/Zm00001d005446/Zm00001d050889/Zm00001d034283/Zm00001d021703/Zm00001d047532/Zm00001d052242/Zm00001d038984/Zm00001d045575/Zm00001d020877/Zm00001d016943/Zm00001d013146/Zm00001d006540/Zm00001d018779/Zm00001d008706/Zm00001d019518/Zm00001d042049/Zm00001d053432/Zm00001d035002/Zm00001d041819/Zm00001d018797/Zm00001d005996/Zm00001d0…	-/-/oxygen evolving complex, 33kDa subunit/-/oxygen-evolving complex 33 kda protein b/-/-/-/oxygen evolving complex2/-/-/photosystem I H subunit1/-/-/-/-/-/photosystem II oxygen evolving polypeptide2/-/-/-/iron-sulfur protein2/ferredoxin5/photosystem I N subunit1/photosystem I reaction center6/-/-/-/-/-	zma:100284876/zma:541791/zma:100272890/zma:103636309/zma:100191684/zma:100283327/zma:103653672/zma:100282027/zma:542279/zma:100281235/zma:100281924/zma:541685/zma:542558/zma:100284847/zma:103627333/zma:103625835/zma:103647735/zma:100273117/zma:100383080/zma:100283085/zma:541626/zma:100273026/zma:103628935/zma:542605/zma:100286020/zma:100285458/zma:100283835/zma:100282566/zma:100280994/zma:1002838…	30
zma00196	Photosynthesis - antenna proteins	17|178	31|6257	4.56315e-19	1.57429e-17	Zm00001d032197/Zm00001d048998/Zm00001d007267/Zm00001d033132/Zm00001d039040/Zm00001d026599/Zm00001d044401/Zm00001d021763/Zm00001d050403/Zm00001d001857/Zm00001d009589/Zm00001d021784/Zm00001d011285/Zm00001d044399/Zm00001d006663/Zm00001d006587/Zm00001d018157	-/-/light harvesting chlorophyll a/b binding protein5/-/light harvesting complex mesophyll7/light harvesting chlorophyll a/b binding protein6/-/photosystem II subunit29/-/-/light harvesting chlorophyll a/b binding protein3/-/light harvesting chlorophyll a/b binding protein1/-/light harvesting complex A1/-/light harvesting complex a/b protein4	zma:100284001/zma:542320/zma:542716/zma:100281879/zma:100193833/zma:542321/zma:100282054/zma:542478/zma:100280410/zma:100273752/zma:542530/zma:100284154/zma:100274453/zma:100282054/zma:100191715/zma:100216729/zma:100281795	17
zma00710	Carbon fixation in photosynthetic organisms	14|178	96|6257	4.25732e-07	9.79183e-06	Zm00001d042727/Zm00001d027488/Zm00001d000316/Zm00001d017711/Zm00001d003429/Zm00001d010672/Zm00001d046170/Zm00001d053015/Zm00001d013135/Zm00001d049641/Zm00001d000164/Zm00001d004894/Zm00001d002454/Zm00001d007937	-/glyceraldehyde phosphate dehydrogenase B1/NADP malic enzyme3/-/glyceraldehyde-3-phosphate dehydrogenase1/-/phosphoenolpyruvate carboxylase1/-/-/glyceraldehyde-3-phosphate dehydrogenase1/-/ribulose bisphosphate carboxylase small subunit2/-/alanine amino transferase8	zma:100273700/zma:542290/zma:542233/zma:100282845/zma:542368/zma:103635817/zma:542372/zma:100272845/zma:100285298/zma:542367/zma:100279820/zma:100279574/zma:100281866/zma:100501386	14
zma01200	Carbon metabolism	23|178	357|6257	0.00017502	0.0030191	Zm00001d042727/Zm00001d031364/Zm00001d031403/Zm00001d002258/Zm00001d027488/Zm00001d035737/Zm00001d031659/Zm00001d000316/Zm00001d017711/Zm00001d031379/Zm00001d003429/Zm00001d010672/Zm00001d031349/Zm00001d046170/Zm00001d053015/Zm00001d013135/Zm00001d027511/Zm00001d049641/Zm00001d000164/Zm00001d004894/Zm00001d002454/Zm00001d007937/Zm00001d050967	-/-/-/-/glyceraldehyde phosphate dehydrogenase B1/-/pyruvate dehydrogenase2/NADP malic enzyme3/-/-/glyceraldehyde-3-phosphate dehydrogenase1/-/-/phosphoenolpyruvate carboxylase1/-/-/catalase2/glyceraldehyde-3-phosphate dehydrogenase1/-/ribulose bisphosphate carboxylase small subunit2/-/alanine amino transferase8/-	zma:100273700/zma:100281949/zma:103645133/zma:100279332/zma:542290/zma:100274052/zma:541705/zma:542233/zma:100282845/zma:100281949/zma:542368/zma:103635817/zma:100281949/zma:542372/zma:100272845/zma:100285298/zma:542230/zma:542367/zma:100279820/zma:100279574/zma:100281866/zma:100501386/zma:100274026	23
zma00860	Porphyrin and chlorophyll metabolism	8|178	67|6257	0.000569965	0.00786551	Zm00001d002951/Zm00001d036046/Zm00001d013937/Zm00001d027950/Zm00001d029150/Zm00001d018034/Zm00001d008230/Zm00001d023536	-/-/GRMZM2G073351/-/divinyl reductase1/geranylgeranyl hydrogenase1/-/oil yellow1	zma:100192013/zma:100273426/zma:100381341/zma:100192907/zma:100281890/zma:100283007/zma:103634652/zma:732841	8
zma00630	Glyoxylate and dicarboxylate metabolism	9|178	98|6257	0.00177861	0.0204541	Zm00001d031364/Zm00001d031403/Zm00001d002258/Zm00001d035737/Zm00001d031379/Zm00001d031349/Zm00001d027511/Zm00001d004894/Zm00001d007937	-/-/-/-/-/-/catalase2/ribulose bisphosphate carboxylase small subunit2/alanine amino transferase8	zma:100281949/zma:103645133/zma:100279332/zma:100274052/zma:100281949/zma:100281949/zma:542230/zma:100279574/zma:100501386	9
