# Supplementary material for: Three Closely Related Spodoptera Species Similarly Affect Gene Expression and Phytohormone Levels but Differentially Induce Volatile Emissions in Maize
Source: Plant Cell Environ. 2026 Jan 19;49(5):2394–412. doi: 10.1111/pce.70389 (PMC13051760; doi:10.1111/pce.70389)
Supplement: Supplementary file 7 — Table S5: The gene expression pattern of phytohormones. [file PCE-49-2394-s008.xlsx]

## Sheet: Sheet1
Table S5 The gene expression pattern of phytohormones. NA: no value available. Gene cannot be detected in both control and treatment.
JA-related genes			Log2 Fold change compared with control
Gene name	Gene annotation	Locus tag	MD	MD-Sf	MD-Se	MD-Sl	I-W	I-Sf	I-Se	I-Sl
LOX1	lipoxygenase	Zm00001d042541	2.3104	3.32205	3.03147	3.64793	4.49149	5.67506	5.80686	5.09025
LOX2	lipoxygenase	Zm00001d042540	2.07238	3.12309	3.1427	3.65132	4.34801	5.55118	5.66525	4.88858
LOX3	lipoxygenase	Zm00001d033623	3.49518	4.84145	4.58809	5.27945	4.43898	6.52506	6.41391	5.89773
LOX4	lipoxygenase	Zm00001d033624	1.40185	3.62633	3.74866	3.64556	1.81143	3.37859	3.10609	2.82335
LOX5	lipoxygenase	Zm00001d013493	2.88313	4.10214	3.85499	4.25402	3.66639	5.42075	5.34008	4.54654
LOX6	lipoxygenase	Zm00001d002000	1.76803	2.05939	1.71986	2.12396	2.10779	3.02529	3.34559	3.00945
LOX7	lipoxygenase	Zm00001d025524	1.36702	-1.30333	1.22241	0.991167	0.173373	1.31344	-0.254473	-2.51207
LOX8	lipoxygenase	Zm00001d003533	0.516987	1.49455	1.2052	1.6017	0.143149	0.815124	0.542954	0.442033
LOX9	lipoxygenase	Zm00001d027893	0.706344	1.73449	1.45711	1.82854	1.95809	2.82823	2.78148	2.51008
LOX10	lipoxygenase	Zm00001d053675	1.35029	1.64125	1.40862	1.65528	2.23261	2.98171	3.22984	2.84299
LOX11	lipoxygenase	Zm00001d015852	1.66353	2.37659	2.08319	2.48654	2.33412	3.39	3.74413	3.16315
LOX12	lipoxygenase	Zm00001d041204	-0.0234092	0.229288	-0.1326	0.359893	-0.318211	-1.31279	-1.15561	-0.646055
LOX13	lipoxygenase	Zm00001d031449	-0.165693	0.558649	0.240604	0.769928	-0.675692	-0.34396	-0.800231	-0.778631
AOS1	allene oxide synthase	Zm00001d048021	2.63038	3.83981	3.90141	4.15435	2.51503	4.69388	4.69476	3.80438
AOS1c	Allene oxide synthase chloroplastic	Zm00001d013185	1.26376	2.98733	2.69883	3.07693	-0.409025	0.800061	0.628945	0.0273487
AOS2	Cytochrome P450 CYP74A19	Zm00001d028282	2.84982	3.70623	3.55177	4.02507	3.04911	4.68607	4.9558	4.34651
AOS3	allene oxide synthase	Zm00001d034186	3.27354	4.26405	4.41503	4.37753	2.80894	4.49271	4.22928	3.88653
AOS4	allene oxide synthase	Zm00001d034184	0.773383	2.32453	1.7491	1.96834	0.227804	2.49282	2.36363	1.54275
AOC1	allene oxide cyclase1	Zm00001d029594	1.07788	2.45279	2.30113	2.49583	0.732945	2.58166	2.55953	1.63696
AOC2	Allene oxide cyclase 3 chloroplastic	Zm00001d047340	0.401078	1.1567	0.89748	1.20874	0.691235	1.39179	1.30745	0.831986
OPR1	12-oxo-phytodienoic acid reductase1	Zm00001d044908	4.25905	4.52089	4.33036	4.47763	1.59213	3.95052	4.00351	2.83188
OPR2	12-oxo-phytodienoic acid reductase2	Zm00001d044906	4.92007	5.86233	5.36722	5.6568	2.60845	5.39806	4.72683	3.97065
OPR3	12-oxo-phytodienoic acid reductase3	Zm00001d037182	5.00149	4.39434	4.50003	4.58418	3.53191	5.12982	4.95287	4.90408
OPR4	12-oxophytodienoate reductase 1	Zm00001d011097	2.2445	2.60191	2.11219	2.24824	0.546861	4.39961	3.84884	3.06581
OPR5	12-oxo-phytodienoic acid reductase5	Zm00001d003584	-0.0728525	-0.0819322	-0.0193413	-0.0716916	0.794516	0.666579	0.840776	0.750078
OPR6	12-oxo-phytodienoic acid reductase6	Zm00001d040842	-0.280214	-0.690521	-0.306121	-0.855582	-0.104481	-0.865435	-0.772382	-0.381554
OPR7	12-oxo-phytodienoic acid reductase7	Zm00001d032049	1.62411	2.07483	1.84578	2.24284	1.77989	2.92383	3.07728	2.61766
OPR8	12-oxo-phytodienoic acid reductase8	Zm00001d050107	0.169997	0.320282	0.247377	0.275168	0.292899	0.995146	0.953407	0.613654
JAR1a	Jasmonic acid-amido synthetase JAR1	Zm00001d011377	0.951728	1.59569	1.51	1.64079	1.09105	2.31634	2.40628	1.83766
JAR1b	Jasmonic acid-amido synthetase JAR1	Zm00001d009714	0.0876795	0.718621	0.382427	0.758522	0.114561	0.445792	0.376932	0.247605
SA-related genes			Log2 Fold change compared with control
Gene name	Gene annotation	Locus tag	MD	MD-Sf	MD-Se	MD-Sl	I-W	I-Sf	I-Se	I-Sl
PAL	phenylalanine ammonia lyase homolog1	Zm00001d017274	0.0370419	-0.03743	0.18882	-0.164907	-0.0565432	-0.130218	-0.340546	0.117901
PAL1	Phenylalanine ammonia-lyase 1	Zm00001d008712	-0.192873	0.765029	-0.527513	0.741422	0.13681	-1.92099	-0.422329	0.386713
PAL1	Phenylalanine ammonia-lyase 1	Zm00001d041448	0.706348	-2.57637	-1.40182	0.155081	-1.61647	0.175682	0.773599	0.807948
PAL1	Phenylalanine ammonia-lyase 1	Zm00001d053619	2.04444	2.23117	-0.274409	2.40441	-0.155678	2.33324	1.61722	1.89946
PAL1	Phenylalanine ammonia-lyase 1	Zm00001d051164	-0.19303	0.317368	0.741662	0.480959	0.0980907	0.282908	0.807814	0.0253838
PAL1	Phenylalanine ammonia-lyase 1	Zm00001d004311	-0.836241	-0.320599	-0.341097	-1.73421	0.6994	-1.00744	-0.366399	0.69117
PAL2	Phenylalanine ammonia lyase2	Zm00001d003016	0.0360531	-0.437268	-0.273524	-0.285526	-3.11923	-3.08158	-3.38207	-2.6204
PAL3	phenylalanine ammonia lyase3	Zm00001d051161	0.126729	-0.112932	0.117512	0.00330133	-1.46387	-1.34828	-1.40124	-1.13141
PAL4	phenylalanine ammonia lyase4	Zm00001d051166	2.13827	3.8834	3.61431	4.19117	2.62855	5.92776	5.27706	4.77971
PAL5	phenylalanine ammonia lyase5	Zm00001d051163	0.433051	1.10662	1.00017	1.28275	0.127252	1.11996	0.813588	0.578518
PAL6	phenylalanine ammonia lyase6	Zm00001d003015	0.315703	1.4298	1.25801	1.79567	0.381679	2.99261	3.26492	2.57042
PAL7	phenylalanine ammonia lyase7	Zm00001d017279	0.377195	1.64722	0.774648	2.10486	-0.174773	1.68664	1.10169	0.846356
PAL8	phenylalanine ammonia lyase8	Zm00001d017276	0.152675	2.00085	0.498549	2.3014	0.359713	2.62782	2.4253	1.78799
PAL9	phenylalanine ammonia lyase9	Zm00001d017275	0.196308	0.721626	0.491506	0.923522	-0.0272225	0.538465	0.51448	0.239365
ICS	Isochorismate synthase 2 chloroplastic	Zm00001d020220	-0.125469	-0.368405	-0.273928	-0.348721	-0.6918	-1.46173	-1.37101	-1.12835
EDS1	enhanced disease susceptibility protein	Zm00001d005708	-0.385547	-0.420682	-0.12059	-0.321881	0.0209835	0.407357	0.254539	0.194736
ABA-related genes			Log2 Fold change compared with control
Gene name	Gene annotation	Locus tag	MD	MD-Sf	MD-Se	MD-Sl	I-W	I-Sf	I-Se	I-Sl
ZEPc1	Zeaxanthin epoxidase chloroplastic	Zm00001d025544	-0.184937	-0.448307	-0.307833	-0.621199	-0.0579444	-0.51915	-0.281392	-0.338488
ZEPc2	Zeaxanthin epoxidase chloroplastic	Zm00001d035794	NA	NA	NA	3.22627	NA	1.81047	2.50176	2.41771
ZEPc3	Zeaxanthin epoxidase chloroplastic	Zm00001d003512	-0.159967	-0.461656	-0.391981	-0.48561	0.203734	-0.0267728	-0.0472382	0.105636
ZEP1	zeaxanthin epoxidase1	Zm00001d003513	-0.00651277	-0.401062	-0.358022	-0.496674	0.444451	-0.442467	0.0589649	0.0254604
ZEP2	zeaxanthin epoxidase2	Zm00001d025545	-0.110372	-0.446866	-0.350732	-0.51705	-0.0553672	-0.371345	-0.277791	-0.251512
VP14	viviparous14	Zm00001d033222	1.26543	2.89186	2.26938	2.82064	4.64703	5.55606	5.16738	5.38968
NCED	nine-cis-epoxycarotenoid dioxygenase9	Zm00001d013689	-1.36953	0.804544	1.30953	1.69462	0.0599179	1.67465	1.83933	1.16412
SDR	Retinol dehydrogenase 12	Zm00001d027353	1.81387	3.06285	2.74555	3.00272	2.27971	3.712	3.81383	3.2938
AO1	aldehyde oxidase1	Zm00001d034387	0.73467	1.72544	0.905803	1.5946	1.7167	2.80848	2.49583	2.27821
AO2	aldehyde oxidase2	Zm00001d013098	0.614309	2.66087	1.81308	2.27328	0.790016	2.85272	2.21453	1.52963
ETH-related genes			Log2 Fold change compared with control
Gene name	Gene annotation	Locus tag	MD	MD-Sf	MD-Se	MD-Sl	I-W	I-Sf	I-Se	I-Sl
ZmACS2	1-aminocyclopropane-1-carboxylate synthase2	Zm00001d002592	0.540943	3.96791	3.64339	3.41564	2.81558	4.75876	4.52068	4.25245
ZmACS6	1-aminocyclopropane-1-carboxylate synthase6	Zm00001d033862	1.12756	2.91068	3.23578	2.47777	3.05381	4.39857	3.9768	3.86581
ZmACS7	1-aminocyclopropane-1-carboxylate synthase7	Zm00001d026060	0.22359	1.51453	1.38258	1.18664	0.382227	0.946924	0.0964399	0.705344
ZmACO15	1-aminocyclopropane-1-carboxylate oxidase15	Zm00001d024853	0.396878	1.56301	1.34637	1.55957	0.525163	1.61329	1.43959	0.986001
ZmACO20	1-aminocyclopropane-1-carboxylate oxidase20	Zm00001d052136	-0.0744844	-0.599374	-0.106156	-0.395778	-0.0679961	-0.765295	-0.686273	-0.321435
ZmACO31	1-aminocyclopropane-1-carboxylate oxidase15	Zm00001d024843	0.791986	2.71989	2.45811	2.27122	2.33392	2.89548	2.17764	2.52873
ZmACO35	1-aminocyclopropane-1-carboxylate oxidase35	Zm00001d018211	0.162993	0.137484	-0.0318632	0.265498	0.197927	-0.189652	-0.284376	0.0752151
ZmETR2	ethylene receptor homolog2	Zm00001d025050	0.0344433	0.00454616	0.0627929	0.0810375	0.634076	1.2616	1.05948	0.855474
ZmEIN2	ethylene insensitive 2	Zm00001d039341	-0.112337	-0.0422681	-0.268177	-0.13958	-0.225583	-0.549803	-0.44983	-0.454238
EIL-transcription factor 2	ETHYLENE INSENSITIVE 3-like 2 protein (TF family: EIN3)	Zm00001d007188	0.0437265	-0.537188	0.0184683	-0.344662	0.0194776	-0.48656	-0.63864	-0.182543
EIL-transcription factor 3	ETHYLENE INSENSITIVE 3-like 3 protein (TF family: EIN3)	Zm00001d031445	0.238643	0.288508	0.111719	0.0674715	0.115271	-0.25277	-0.0863663	-0.13305
EIL-transcription factor 4	ETHYLENE INSENSITIVE 3-like 3 protein (TF family: EIN3)	Zm00001d020939	-0.0617695	0.155687	0.153695	-0.0276352	0.105762	0.511752	0.479072	0.289566
EIL-transcription factor 5	ETHYLENE INSENSITIVE 3-like 5 protein (TF family: EIN3)	Zm00001d050861	NA	NA	NA	NA	NA	NA	NA	NA
EIL-transcription factor 6	ETHYLENE INSENSITIVE 3-like 2 protein (TF family: EIN3)	Zm00001d022530	NA	4.26432	3.34487	1.8912	4.18371	4.44839	5.5741	5.36452
EIL-transcription factor 7	ETHYLENE INSENSITIVE 3-like 5 protein (TF family: EIN3)	Zm00001d003451	2.85961	NA	NA	NA	NA	NA	NA	NA
EIL-transcription factor 8	ETHYLENE INSENSITIVE 3-like 5 protein (TF family: EIN3)	Zm00001d016924	0.174903	1.73485	0.780741	1.59401	1.04024	1.78508	2.3566	1.08822
ethylene insensitive-like1	ethylene insensitive-like1 (TF family: EIN3)	Zm00001d047563	-0.0194462	-0.048038	-0.0662216	-0.00193008	0.303993	0.462386	0.530765	0.441764
ethylene insensitive-like3	ethylene insensitive-like3 (TF family: EIN3)	Zm00001d028974	-0.0376179	-0.0826365	-0.0830119	-0.0512919	0.0965002	0.235562	0.205792	0.198521
