# Supplementary material for: Three Closely Related Spodoptera Species Similarly Affect Gene Expression and Phytohormone Levels but Differentially Induce Volatile Emissions in Maize
Source: Plant Cell Environ. 2026 Jan 19;49(5):2394–412. doi: 10.1111/pce.70389 (PMC13051760; doi:10.1111/pce.70389)
Supplement: Supplementary file 8 — Table S6: The gene expression pattern of benzoxazinoids and volatile terpenes. [file PCE-49-2394-s006.xlsx]

## Sheet: Sheet1
Table S6 The gene expression pattern of benzoxazinoids and volatile terpenes. NA: no value available. Gene cannot be detected in both control and treatment.
BXs-related genes			Log2 Fold change compared with control
Gene name	Gene annotation	Locus tag	MD	MD-Sf	MD-Se	MD-Sl	I-W	I-Sf	I-Se	I-Sl
IGPS1	Indole-3-glycerol phosphate synthase chloroplastic	Zm00001d020008	4.37118	5.36003	5.12973	5.37388	3.81169	6.24857	6.57585	5.8067
IGL1	tryptophan synthase A homolog1	Zm00001d034460	0.325142	-0.416718	-0.143298	-0.191011	0.0677395	0.0583443	0.245	0.226921
IGL2	Tryptophan synthase alpha chain chloroplastic	Zm00001d034461	2.96452	4.47341	4.15468	4.7549	2.67154	3.7194	4.08626	3.21492
BX1	benzoxazinless1	Zm00001d048709	0.991216	1.01609	0.450948	1.16116	2.58158	2.81994	2.90907	2.82505
BX2	benzoxazinone synthesis2	Zm00001d048710	1.52929	1.68359	0.89161	2.55904	3.47949	3.40442	2.8955	3.34828
BX3	benzoxazinone synthesis3	Zm00001d048702	0.59484	0.92198	0.456516	1.26966	0.88238	1.36715	1.43634	1.12242
BX4	benzoxazinone synthesis4	Zm00001d048703	0.193768	0.519228	0.250198	0.771916	0.323613	0.0594338	0.202536	0.0458489
BX5	benzoxazinone synthesis5	Zm00001d048705	0.81877	1.118	0.692748	1.40328	1.00872	1.17849	1.12328	1.07677
BX6	DIBOA-glucoside dioxygenase BX6	Zm00001d048634	1.71809	2.48388	2.03616	2.81256	1.31664	2.69264	2.96192	2.17804
BX7	O-methyltransferase ZRP4	Zm00001d049179	1.01978	1.42684	1.0185	1.4542	1.12673	1.93859	2.28112	1.90423
BX8	benzoxazinone synthesis8	Zm00001d048707	0.949324	1.15943	0.609385	1.02381	1.6734	1.73168	1.76475	1.73475
BX9	benzoxazinone synthesis9	Zm00001d031209	0.624427	0.925302	0.807272	1.01321	0.885485	1.68155	1.78063	1.36607
BX10	benzoxazinone synthesis10	Zm00001d029359	3.26589	5.12979	5.54503	5.39492	7.35078	8.90332	8.78464	8.01132
BX11	benzoxazinone synthesis11	Zm00001d029356	3.13082	5.15701	5.24581	5.44785	4.76001	6.76377	6.51565	5.81533
BX12	benzoxazinone synthesis12	Zm00001d029353	3.45801	4.40917	4.67433	4.68062	0.767427	3.70405	4.11379	2.97495
BX13	benzoxazinone synthesis13	Zm00001d007718	0.661536	1.51635	1.23849	1.99043	4.43454	5.41467	5.14699	5.02179
BX14	benzoxazinone synthesis14	Zm00001d004921	2.7825	5.05757	5.70756	5.26514	8.54675	10.6207	10.6525	9.57878
BXs-related genes			Gene expression levels were shown by Fragments Per Kilobase of transcript per Million mapped reads (FPKMs)
Gene name	Gene annotation	Locus tag	C-1	C-2	C-3	MD-1	MD-2	MD-3	MD-Sf-1	MD-Sf-2	MD-Sf-3	MD-Se-1	MD-Se-2	MD-Se-3	MD-Sl-1	MD-Sl-2	MD-Sl-3	I-W-1	I-W-2	I-W-3	I-Sf-1	I-Sf-2	I-Sf-3	I-Se-1	I-Se-2	I-Se-3	I-Sl-1	I-Sl-2	I-Sl-3
IGPS1	Indole-3-glycerol phosphate synthase chloroplastic	Zm00001d020008	1.88194	0.68813	0.919666	29.0007	26.6053	19.3188	55.1726	54.5776	36.5823	57.7032	19.6805	45.8675	45.9751	53.936	48.398	14.3552	22.2071	13.4679	94.5471	83.7977	92.7503	141.343	97.291	101.185	101.385	42.3153	52.3469
IGL1	tryptophan synthase A homolog1	Zm00001d034460	0.904765	0.986598	0.949831	1.36686	1.03213	1.22027	0.586549	0.89308	0.65717	0.894443	0.711866	0.998859	0.858416	0.766533	0.873904	1.08342	1.23739	0.66078	0.726479	1.08234	1.15388	1.22151	1.12386	1.03526	0.966686	1.00618	1.35164
IGL2	Tryptophan synthase alpha chain chloroplastic	Zm00001d034461	1.65381	1.09532	0.702162	11.8788	5.65364	10.2095	30.2077	19.4381	28.2704	27.4158	5.59142	28.8036	26.3319	17.4653	50.8724	8.1296	4.89169	9.41845	18.3798	10.5563	17.0082	31.7701	8.41197	18.9922	18.0722	4.5349	9.57665
BX1	benzoxazinless1	Zm00001d048709	8.51941	11.04	24.3383	22.8425	22.2841	43.5893	29.0287	24.1973	35.5702	22.6723	10.1671	27.4324	20.1885	22.3238	56.2842	169.993	33.3607	62.489	119.196	50.4665	140.437	146.244	31.3467	153.341	155.898	32.2125	122.961
BX2	benzoxazinone synthesis2	Zm00001d048710	1.43071	1.91136	1.7384	3.20665	5.10033	6.56845	3.57008	3.06857	9.58	3.38626	2.46242	3.66082	5.09032	5.60505	19.4083	42.3715	8.04559	6.82744	12.5399	9.06428	32.1629	9.98295	0.208262	27.7063	18.3658	0.908884	32.4699
BX3	benzoxazinone synthesis3	Zm00001d048702	38.8402	42.4558	37.2732	60.9792	54.9959	66.0766	73.6966	58.4769	92.7481	68.4152	38.3189	56.9487	69.7426	78.9268	138.799	106.141	35.9036	78.737	105.666	47.4677	152.531	132.119	39.0956	150.61	120.389	34.71	102.869
BX4	benzoxazinone synthesis4	Zm00001d048703	92.6309	59.0872	66.1742	100.273	74.4341	78.6074	134.715	69.3226	109.037	128.1	46.9237	85.2203	118.106	107.97	147.974	132.144	33.8534	109.343	79.2266	25.1946	122.431	111.595	19.05	120.721	104.336	25.7875	94.5514
BX5	benzoxazinone synthesis5	Zm00001d048705	62.9076	48.3093	42.8966	95.6594	85.2653	95.5293	133.686	76.514	125.08	118.889	42.2609	88.9341	112.883	115.505	181.549	165.085	42.9148	105.109	107.449	40.4727	200.617	133.007	18.5143	185.021	135.193	25.0847	164.538
BX6	DIBOA-glucoside dioxygenase BX6	Zm00001d048634	27.6762	33.525	32.9715	103.949	83.1443	127.776	164.093	151.867	211.346	154.231	75.6119	158.316	151.912	176.283	337.131	83.8136	44.0465	109.149	174.415	90.3147	343.986	297.932	82.7623	355.309	191.942	60.2101	173.862
BX7	O-methyltransferase ZRP4	Zm00001d049179	56.801	69.433	92.0324	139.515	141.153	168.939	192.681	209.068	185.976	171.087	102.881	170.637	169.942	219.163	211.283	124.191	121.736	235.57	257.983	189.029	389.581	398.422	274.571	391.523	347.849	194.125	275.007
BX8	benzoxazinone synthesis8	Zm00001d048707	19.8647	20.6664	25.3212	42.0841	36.4416	50.6875	60.1355	43.5909	43.6967	44.8758	23.108	33.0438	40.2372	37.541	56.739	109.536	39.7663	62.8303	67.0242	50.2534	101.326	94.6445	33.8958	95.8839	96.4806	33.8327	88.789
BX9	benzoxazinone synthesis9	Zm00001d031209	97.8535	84.3986	81.6429	154.754	124.106	134.676	184.997	171.114	146.273	199.85	111.719	152.854	178.731	186.828	169.404	174.696	172.241	144.83	295.862	285.922	263.927	382.346	250.351	277.02	293.253	179.542	207.177
BX10	benzoxazinone synthesis10	Zm00001d029359	0.392801	0.764872	0.145455	6.33662	3.88653	2.52274	20.6292	16.9631	8.17713	25.6345	8.86408	26.6386	18.8824	13.6199	22.7081	55.4836	119.862	39.0728	173.219	289.11	161.133	162.883	298.067	116.216	111.353	148.965	76.3343
BX11	benzoxazinone synthesis11	Zm00001d029356	0.163802	0.4285	0.188708	3.47166	1.80433	1.60723	12.7486	8.70186	6.18015	13.9297	1.82853	13.8641	10.2686	6.31366	17.3369	7.24389	7.90404	5.86065	25.8786	27.8227	29.4978	27.434	23.7944	19.3346	22.0323	10.5772	10.7766
BX12	benzoxazinone synthesis12	Zm00001d029353	0.0299584	0.185614	0	1.05147	0.691648	0.62532	2.93694	1.01652	0.598403	3.10497	0.362634	1.98444	2.00861	1.30337	2.12867	0.102497	0.071881	0.198906	0.835245	0.226348	1.71136	1.37785	0.418647	1.87635	0.932294	0.179121	0.555358
BX13	benzoxazinone synthesis13	Zm00001d007718	0.531558	0.80505	1.33959	1.26179	1.48388	1.51729	3.12851	2.77832	1.74278	2.63689	1.71581	1.95613	3.06332	3.00907	4.49167	28.2561	12.8957	16.5678	58.1599	21.3078	33.9743	51.8741	6.0067	37.0627	47.2975	9.74642	29.5615
BX14	benzoxazinone synthesis14	Zm00001d004921	0.067512	0.209143	0.13125	1.39081	0.91685	0.487791	3.14911	6.14338	3.9536	9.74215	3.39139	7.76386	4.48374	3.36228	7.49531	35.6478	91.5218	24.0928	187.547	301.244	132.559	172.328	329.414	137.667	100.04	127.756	73.876
Volatile TPS-related genes			Log2 Fold change compared with control
Gene name	Gene annotation	Locus tag	MD	MD-Sf	MD-Se	MD-Sl	I-W	I-Sf	I-Se	I-Sl
TPS1	terpene synthase1	Zm00001d002351	0.788054	1.25083	1.15004	1.26028	1.5644	2.40902	2.65685	2.05171
TPS2	terpene synthase2	Zm00001d015053	7.2729	8.6847	8.37929	8.7489	4.72633	8.54877	8.55277	7.48686
TPS3	terpene synthase3	Zm00001d015054	11.1522	13.3095	12.8534	13.4784	7.48901	12.8596	12.6673	11.4755
TPS4	terpene synthase4	Zm00001d024478	2.21395	3.52277	6.6264	4.42426	6.40655	7.93645	8.46191	6.91048
TPS5	tterpene synthase5	Zm00001d024481	2.70359	4.58129	3.65869	5.28003	6.87008	8.11637	8.08954	7.007
TPS6	Alpha-humulene/(-)-(E)-beta-caryophyllene synthase	Zm00001d024207	NA	NA	NA	NA	NA	NA	NA	NA
TPS7	terpene synthase7	Zm00001d032230	1.04708	2.75572	2.18094	3.14058	1.8935	1.99714	2.33779	2.41495
TPS8	terpene synthase8	Zm00001d029195	0.0809938	-0.0985331	0.168549	-0.109524	2.47474	3.04699	2.94128	2.72654
TPS9	terpene synthase9	Zm00001d024477	-2.19134	-2.36388	-2.14747	-2.52207	-2.36552	-2.44351	-2.26009	-2.60219
TPS10	terpene synthase10	Zm00001d024486	9.16845	11.1558	10.9787	11.0656	8.29523	12.0087	11.8749	10.581
TPS11	terpene synthase6	Zm00001d024210	NA	NA	NA	NA	NA	NA	NA	NA
TPS17	terpene synthase17	Zm00001d004509	1.30585	2.2229	NA	NA	3.44309	2.77345	1.54836	1.76763
TPS21	(+)-delta-cadinene synthase isozyme XC1	Zm00001d047440	NA	NA	NA	NA	NA	NA	NA	NA
TPS23	terpene synthase23	Zm00001d024234	8.616	10.3446	10.1148	10.6953	8.81752	11.2918	11.2696	10.1852
TPS26	terpene synthase26	Zm00001d037092	1.17816	1.18723	0.709233	2.2673	-0.0208517	-0.689316	1.50393	-1.63678
CYP92C5	cytochrome P-450 19	Zm00001d018839	5.60628	6.80135	6.86648	7.02143	2.42965	5.96265	5.9352	5.04433
CYP92C6	cytochrome P-450 20	Zm00001d007918	0.149373	0.443176	0.0866686	0.558753	0.493886	0.0673665	0.280395	0.474275
IGPS1	Indole-3-glycerol phosphate synthase chloroplastic	Zm00001d020008	4.37118	5.36003	5.12973	5.37388	3.81169	6.24857	6.57585	5.8067
IGPS2	Indole-3-glycerol phosphate synthase chloroplastic	Zm00001d025652	-0.0911197	-0.319071	-0.110762	-0.104989	-0.698832	-0.902661	-0.993712	-0.82666
IGPS3	Indole-3-glycerol phosphate synthase chloroplastic	Zm00001d024393	0.424195	1.09255	0.973362	1.24783	0.983022	2.21835	2.17348	1.62185
IGL1	tryptophan synthase A homolog1	Zm00001d034460	0.325142	-0.416718	-0.143298	-0.191011	0.0677395	0.0583443	0.245	0.226921
Volatile TPS-related genes			Gene expression levels were shown by Fragments Per Kilobase of transcript per Million mapped reads (FPKMs)
Gene name	Gene annotation	Locus tag	C-1	C-2	C-3	MD-1	MD-2	MD-3	MD-Sf-1	MD-Sf-2	MD-Sf-3	MD-Se-1	MD-Se-2	MD-Se-3	MD-Sl-1	MD-Sl-2	MD-Sl-3	I-W-1	I-W-2	I-W-3	I-Sf-1	I-Sf-2	I-Sf-3	I-Se-1	I-Se-2	I-Se-3	I-Sl-1	I-Sl-2	I-Sl-3
TPS1	terpene synthase1	Zm00001d002351	48.0298	29.4465	32.8054	75.4406	67.8482	50.2278	119.623	96.3719	47.2401	113.866	48.7687	83.3067	99.5951	98.4918	67.1623	118.148	112.226	98.6433	242.592	176.758	165.673	308.654	211.116	178.126	226.171	111.815	118.713
TPS2	terpene synthase2	Zm00001d015053	0.464188	0.143799	0.300808	50.9301	44.3796	52.4695	120.665	144.08	121.883	130.34	42.7871	133.198	112.715	136.448	155.533	5.77021	11.8893	7.04991	113.472	81.7159	153.796	148.788	51.5691	144.973	87.298	20.5378	56.084
TPS3	terpene synthase3	Zm00001d015054	0	0	0	13.2564	10.4442	8.66103	45.935	49.1493	47.3039	50.7086	15.3666	37.8679	43.9029	53.8956	62.7018	0.444707	1.29947	0.791082	41.8923	14.6218	47.4575	50.9746	8.03923	32.329	25.7754	3.52311	10.4886
TPS4	terpene synthase4	Zm00001d024478	0	0	0	0.073611	0	0	0.0762738	0.0371994	0.0656952	0.615327	0.321146	0.621307	0.0915341	0.110455	0.133887	0.385088	0.318287	0.640544	1.72145	1.15412	0.929208	2.11122	2.02228	1.39442	0.450346	0.692197	0.736417
TPS5	tterpene synthase5	Zm00001d024481	0	0	0	0.0318026	0.0566055	0	0.197718	0.032143	0.0946091	0.132922	0	0.0383467	0.0790921	0.190882	0.254515	0.356512	0.450038	0.795624	1.44098	1.18094	1.10745	1.17494	2.07099	0.45183	0.670171	0.722715	0.340885
TPS6	Alpha-humulene/(-)-(E)-beta-caryophyllene synthase	Zm00001d024207	0	0	0	0	0	0	0	0	0	0	0	0	0	0	0	0	0	0	0	0	0	0	0	0	0	0	0
TPS7	terpene synthase7	Zm00001d032230	0.933807	0.374363	0.320366	1.5088	1.11897	0.837861	4.47301	3.13462	3.66562	4.9048	1.0306	1.5666	3.75234	2.51554	8.41582	2.69369	1.97694	1.50439	2.26655	1.03754	3.28379	3.46352	3.32628	1.62094	4.81479	1.5436	2.42587
TPS8	terpene synthase8	Zm00001d029195	1.43478	0.823905	1.08853	1.7756	0.974256	0.856864	1.4525	0.931035	0.77843	1.77162	1.02722	0.998047	1.35021	1.1719	0.602203	6.96416	6.47578	5.38747	12.3518	9.0226	6.32259	10.3967	10.4461	5.03688	9.51077	7.16622	5.54272
TPS9	terpene synthase9	Zm00001d024477	0	0.0991681	0	0	0	0	0	0	0	0	0	0	0	0	0	0	0	0	0	0	0	0	0	0	0	0	0
TPS10	terpene synthase10	Zm00001d024486	0.0578246	0.0358265	0.112416	63.0473	34.8276	20.2863	206.956	175.96	81.2971	206.669	67.4743	135.603	175.852	145.116	113.791	11.5404	50.2939	2.8794	379.695	269.341	182.636	444.603	138.986	182.824	201.841	63.8222	45.9984
TPS11	terpene synthase6	Zm00001d024210	0	0	0	0	0	0	0	0	0	0	0	0	0	0	0	0	0	0	0	0	0	0	0	0	0	0	0
TPS17	terpene synthase17	Zm00001d004509	0	0	0.0308191	0	0	0.0763597	0	0.0733498	0.064769	0	0	0	0	0	0	0.325422	0	0	0.053037	0.119773	0.0315899	0	0	0.0859224	0.0493329	0	0.0518596
TPS21	(+)-delta-cadinene synthase isozyme XC1	Zm00001d047440	0	0	0	0	0	0	0	0	0	0	0	0	0	0	0	0	0	0	0	0	0	0	0	0	0	0	0
TPS23	terpene synthase23	Zm00001d024234	0.0327132	0	0	6.43969	4.8869	5.0949	16.2419	19.324	18.0584	18.2565	9.06793	18.6596	11.9184	21.0486	35.6651	5.70803	3.88529	9.23083	33.1986	17.7132	52.281	34.459	16.8127	50.6312	21.0052	8.80164	18.0858
TPS26	terpene synthase26	Zm00001d037092	0	0.0804181	0	0.0330113	0.146892	0	0	0.100094	0.0785638	0	0.0523709	0.0796082	0	0	0.384273	0	0.0778569	0	0.0482498	0	0	0.160473	0.067178	0	0	0	0.0235893
CYP92C5	cytochrome P-450 19	Zm00001d018839	0.142659	0.14142	0.258853	15.1517	4.92097	6.41354	35.7757	16.458	8.05642	37.3962	7.87433	17.7445	30.7518	18.9135	19.9563	0.650775	0.37652	1.9417	10.723	4.4551	18.2318	18.456	5.53766	8.90064	12.8449	2.28593	2.64456
CYP92C6	cytochrome P-450 20	Zm00001d007918	7.22026	6.30352	4.67895	9.01476	5.49702	6.05993	11.6761	6.45379	6.77896	11.4691	3.84022	4.12648	9.6874	8.32901	8.98771	14.6906	3.7404	7.44493	8.38757	3.61613	7.04863	13.1466	3.94928	5.10589	15.3199	4.21887	5.69622
IGPS1	Indole-3-glycerol phosphate synthase chloroplastic	Zm00001d020008	1.88194	0.68813	0.919666	29.0007	26.6053	19.3188	55.1726	54.5776	36.5823	57.7032	19.6805	45.8675	45.9751	53.936	48.398	14.3552	22.2071	13.4679	94.5471	83.7977	92.7503	141.343	97.291	101.185	101.385	42.3153	52.3469
IGPS2	Indole-3-glycerol phosphate synthase chloroplastic	Zm00001d025652	50.4513	47.8104	50.9552	44.5574	42.4938	55.4024	41.5399	34.713	43.504	41.5978	41.1029	56.6601	43.7828	40.7021	54.9382	30.7656	28.1615	33.9305	24.4586	21.7252	33.6159	21.8345	20.8624	32.3982	24.8926	26.695	32.6096
IGPS3	Indole-3-glycerol phosphate synthase chloroplastic	Zm00001d024393	9.36782	7.80812	8.33011	12.7247	9.38462	12.7478	16.2736	19.6962	18.5553	19.6593	13.297	17.5459	17.8556	17.9634	25.0914	17.4863	19.7301	13.5968	46.3792	37.875	34.377	45.4341	29.6778	40.3764	32.464	22.3036	23.7513
IGL1	tryptophan synthase A homolog1	Zm00001d034460	0.904765	0.986598	0.949831	1.36686	1.03213	1.22027	0.586549	0.89308	0.65717	0.894443	0.711866	0.998859	0.858416	0.766533	0.873904	1.08342	1.23739	0.66078	0.726479	1.08234	1.15388	1.22151	1.12386	1.03526	0.966686	1.00618	1.35164
