# Supplementary material for: Three Closely Related Spodoptera Species Similarly Affect Gene Expression and Phytohormone Levels but Differentially Induce Volatile Emissions in Maize
Source: Plant Cell Environ. 2026 Jan 19;49(5):2394–412. doi: 10.1111/pce.70389 (PMC13051760; doi:10.1111/pce.70389)
Supplement: Supplementary file 9 — Table S7: Primers used for qRT‐PCR. [file PCE-49-2394-s007.xlsx]

## Sheet: Tabelle1
Table S7 Primers used for qRT-PCR.
Gene	Locus tag	Forward primer (5'-…-3')	Reverse primer (5'-…-3')
LOX3	Zm00001d033623	GCTACGTACGAGCTGGTACATGAA	GCCGCTCTCTTCCCGTTT
LOX10	Zm00001d053675	ATCCTCAGCATGCATTAGTCC	AGTCTCAAACGTGCCTCTTGT
HPL	Zm00001d054067	ATCTTCCGGTTCCTCTGCAA	AAGGAGTGGATGAGCAGCTC
MPI	Zm00001d011080	GCGGATTATCGCCCTAACC	CGTCTGGGCGACGATGTC
AOS	Zm00001d034184	ACAAGGTGGAGAAGAAGGAC	GTCGTTGAGCTTGTTGAACT
PAL	Zm00001d017275	CGTCAACGACAACCCGCTCA	GAGGCCGTTGTTGTAGTAGTCGTTC
PR5	Zm00001d031158	TGCATGCATGGGCTAGTGAT	CGCACACAAATCCAGCTACG
BBTI	Zm00001d048660	ACCAAGTAGACGGATGCATATG	TGGTTTATTCAAGGAGAGGCAT
BX14	Zm00001d004921	AAGACAACTCTATGTGACTGGG	ACTGGTCGGATTTTGTAGTCTT
ZmCUL	Zm00001d024855	GAAGAGCCGCAAAGTTATGG	ATGGTAGAAGTGGACGCACC
